# Supplementary material for: 2,4-Dinitro-1-naphthyl 4-toluene­sulfonate
Source: Acta Crystallogr Sect E Struct Rep Online. 2008 Apr 18;64(Pt 5):o873. doi: 10.1107/S1600536808010052 (PMC2961114; doi:10.1107/S1600536808010052)
Supplement: Supplementary file 1 [file e-64-0o873-sup1.cif]

##############################################################################
###                                                                        ###
###        Electronic paper (Acta Crystallographica Section E)             ###
###                                                                        ###
##############################################################################
#                                                                            #
# This CIF contains the data in a paper accepted for publication in Acta     #
# Crystallographica Section E. It conforms to the requirements of Notes      #
# for Authors for Section E, and has been peer reviewed under the auspices   #
# of the IUCr Commission on Journals.                                        #
#                                                                            #
# Full details of the Crystallographic Information File format               #
# are given in the paper "The Crystallographic Information File (CIF):       #
# a New Standard Archive File for Crystallography" by S. R. Hall, F. H.      #
# Allen and I. D. Brown [Acta Cryst. (1991), A47, 655-685].                  #
#                                                                            #
# The current version of the core CIF dictionary is obtainable from          #
# ftp://ftp.iucr.org/pub/cif_core.dic. The current version number is 2.4.    #
#                                                                            #
# Software is freely available for graphical display of the structure(s) in  #
# this CIF.  For information consult the CIF home page http://www.iucr.org/  #
# cif/home.html                                                              #
#                                                                            #
# This file may be used for bona fide research purposes within the           #
# scientific community so long as proper attribution is given to the journal # 
# article from which it was obtained.                                        #
#                                                                            #
##############################################################################
                                             
data_I
_audit_creation_method     SHELXL-97
_chemical_name_systematic
;
2,4-Dinitro-1-naphthyl 4-toluenesulfonate
;
_chemical_name_common     ?
_chemical_formula_moiety     'C17 H12 N2 O7 S'
_chemical_formula_sum     'C17 H12 N2 O7 S'
_chemical_formula_iupac     'C17 H12 N2 O7 S'
_chemical_formula_weight     388.35
_chemical_melting_point     ?
_symmetry_cell_setting     Monoclinic
_symmetry_space_group_name_H-M     'P 21/c'
_symmetry_space_group_name_Hall     '-P 2ybc'
loop_
    _symmetry_equiv_pos_as_xyz
    'x, y, z'
    '-x, y+1/2, -z+1/2'
    '-x, -y, -z'
    'x, -y-1/2, z-1/2'
_cell_length_a     13.071(2)
_cell_length_b     7.8660(13)
_cell_length_c     16.595(3)
_cell_angle_alpha     90.00
_cell_angle_beta     90.757(3)
_cell_angle_gamma     90.00
_cell_volume     1706.0(5)
_cell_formula_units_Z     4
_cell_measurement_reflns_used     4023
_cell_measurement_theta_min     1.8
_cell_measurement_theta_max     25.2
_cell_measurement_temperature     295(2)
_exptl_crystal_description     block
_exptl_crystal_colour     colourless
_exptl_crystal_size_max     0.36
_exptl_crystal_size_mid     0.25
_exptl_crystal_size_min     0.13
_exptl_crystal_density_diffrn     1.512
_exptl_crystal_density_meas     ?
_exptl_crystal_density_method     'not measured'
_exptl_crystal_F_000     800
_exptl_absorpt_coefficient_mu     0.235
_exptl_absorpt_correction_type     multi-scan
_exptl_absorpt_process_details     '(<i>SADABS</i>; Sheldrick, 1996)'
_exptl_absorpt_correction_T_min     0.9202
_exptl_absorpt_correction_T_max     0.9701
_exptl_special_details
;
;
_diffrn_ambient_temperature     295(2)
_diffrn_radiation_type     MoK\a
_diffrn_radiation_wavelength     0.71073
_diffrn_radiation_source     'fine-focus sealed tube'
_diffrn_radiation_monochromator     graphite
_diffrn_measurement_device_type     'Bruker Kappa APEXII'
_diffrn_measurement_method     '\w and \f'
_diffrn_detector_area_resol_mean     ?
_diffrn_reflns_number     12222
_diffrn_reflns_av_R_equivalents     0.0306
_diffrn_reflns_av_sigmaI/netI     0.0308
_diffrn_reflns_theta_min     2.45
_diffrn_reflns_theta_max     25.35
_diffrn_reflns_theta_full     25.35
_diffrn_measured_fraction_theta_max     0.998
_diffrn_measured_fraction_theta_full     0.998
_diffrn_reflns_limit_h_min     -15
_diffrn_reflns_limit_h_max     15
_diffrn_reflns_limit_k_min     -9
_diffrn_reflns_limit_k_max     9
_diffrn_reflns_limit_l_min     -19
_diffrn_reflns_limit_l_max     19
_diffrn_standards_number     0
_diffrn_standards_interval_count     ?
_diffrn_standards_interval_time     0
_diffrn_standards_decay_%     ?
_refine_special_details
;
;
_reflns_number_total     3116
_reflns_number_gt     2291
_reflns_threshold_expression     I>2\s(I)
_refine_ls_structure_factor_coef     Fsqd
_refine_ls_matrix_type     full
_refine_ls_R_factor_all     0.0661
_refine_ls_R_factor_gt     0.0439
_refine_ls_wR_factor_gt     0.0958
_refine_ls_wR_factor_ref     0.1043
_refine_ls_goodness_of_fit_ref     1.020
_refine_ls_restrained_S_all     1.020
_refine_ls_number_reflns     3116
_refine_ls_number_parameters     245
_refine_ls_number_restraints     0
_refine_ls_hydrogen_treatment     constr
_refine_ls_weighting_scheme     calc
_refine_ls_weighting_details
         'calc w=1/[\s^2^(Fo^2^)+(0.0486P)^2^+0.4765P] where P=(Fo^2^+2Fc^2^)/3'
_atom_sites_solution_hydrogens     geom
_atom_sites_solution_primary     direct
_atom_sites_solution_secondary     difmap
_refine_ls_shift/su_max     0.000
_refine_ls_shift/su_mean     0.000
_refine_diff_density_max     0.202
_refine_diff_density_min     -0.234
_refine_ls_extinction_method     none
_refine_ls_extinction_coef     ?
loop_
    _atom_type_symbol
    _atom_type_description
    _atom_type_scat_dispersion_real
    _atom_type_scat_dispersion_imag
    _atom_type_scat_source
    'C' 'C' 0.0033 0.0016
                         'International Tables Vol C Tables 4.2.6.8 and 6.1.1.4'
    'H' 'H' 0.0000 0.0000
                         'International Tables Vol C Tables 4.2.6.8 and 6.1.1.4'
    'N' 'N' 0.0061 0.0033
                         'International Tables Vol C Tables 4.2.6.8 and 6.1.1.4'
    'O' 'O' 0.0106 0.0060
                         'International Tables Vol C Tables 4.2.6.8 and 6.1.1.4'
    'S' 'S' 0.1246 0.1234
                         'International Tables Vol C Tables 4.2.6.8 and 6.1.1.4'
_computing_data_collection     'APEX2 (Bruker, 2004)'
_computing_cell_refinement     'APEX2 (Bruker, 2004)'
_computing_data_reduction     'APEX2 (Bruker, 2004)'
_computing_structure_solution     'SHELXS97 (Sheldrick, 2008)'
_computing_structure_refinement     'SHELXL97 (Sheldrick, 2008)'
_computing_molecular_graphics     'PLATON (Spek, 2003)'
_computing_publication_material     'SHELXL97 (Sheldrick, 2008)'
loop_
    _atom_site_type_symbol
    _atom_site_label
    _atom_site_fract_x
    _atom_site_fract_y
    _atom_site_fract_z
    _atom_site_U_iso_or_equiv
    _atom_site_adp_type
    _atom_site_calc_flag
    _atom_site_refinement_flags
    _atom_site_occupancy
    _atom_site_disorder_assembly
    _atom_site_disorder_group
    S S1 0.75961(5) 0.14928(8) 0.91732(3) 0.04636(19) Uani d . 1 . .
    N N2 0.47400(18) 0.4441(3) 1.21402(12) 0.0509(5) Uani d . 1 . .
    N N1 0.77051(15) 0.1383(3) 1.12836(11) 0.0511(5) Uani d . 1 . .
    C C8 0.62399(17) 0.1694(3) 1.03092(12) 0.0379(5) Uani d . 1 . .
    C C9 0.66905(17) 0.2018(3) 1.10432(13) 0.0396(5) Uani d . 1 . .
    C C10 0.61838(18) 0.2985(3) 1.16206(13) 0.0418(5) Uani d . 1 . .
    H H10 0.6505 0.3244 1.2109 0.050 Uiso calc R 1 . .
    C C11 0.52268(18) 0.3540(3) 1.14659(12) 0.0394(5) Uani d . 1 . .
    C C12 0.47017(17) 0.3258(3) 1.07210(12) 0.0383(5) Uani d . 1 . .
    C C13 0.52516(16) 0.2336(3) 1.01249(12) 0.0366(5) Uani d . 1 . .
    C C14 0.37180(18) 0.3875(3) 1.05167(14) 0.0462(6) Uani d . 1 . .
    H H14 0.3347 0.4476 1.0897 0.055 Uiso calc R 1 . .
    C C15 0.33082(18) 0.3603(3) 0.97732(15) 0.0502(6) Uani d . 1 . .
    H H15 0.2658 0.4016 0.9651 0.060 Uiso calc R 1 . .
    C C16 0.38494(19) 0.2709(3) 0.91879(15) 0.0494(6) Uani d . 1 . .
    H H16 0.3558 0.2542 0.8680 0.059 Uiso calc R 1 . .
    C C17 0.47966(18) 0.2082(3) 0.93546(13) 0.0421(5) Uani d . 1 . .
    H H17 0.5148 0.1484 0.8962 0.051 Uiso calc R 1 . .
    C C1 0.82025(17) -0.0380(3) 0.88993(14) 0.0467(6) Uani d . 1 . .
    C C4 0.9179(2) -0.3362(4) 0.84598(18) 0.0639(7) Uani d . 1 . .
    C C2 0.8941(2) -0.1075(4) 0.94025(17) 0.0660(8) Uani d . 1 . .
    H H2 0.9113 -0.0548 0.9888 0.079 Uiso calc R 1 . .
    C C3 0.9421(2) -0.2557(4) 0.91778(19) 0.0744(9) Uani d . 1 . .
    H H3 0.9918 -0.3026 0.9516 0.089 Uiso calc R 1 . .
    C C6 0.7943(2) -0.1167(4) 0.81845(15) 0.0583(7) Uani d . 1 . .
    H H6 0.7439 -0.0708 0.7848 0.070 Uiso calc R 1 . .
    C C5 0.8437(2) -0.2639(4) 0.79741(18) 0.0671(8) Uani d . 1 . .
    H H5 0.8264 -0.3163 0.7489 0.081 Uiso calc R 1 . .
    C C7 0.9719(2) -0.4974(4) 0.8216(2) 0.0947(11) Uani d . 1 . .
    H H7A 1.0222 -0.4715 0.7818 0.142 Uiso calc R 1 . .
    H H7B 0.9230 -0.5762 0.7995 0.142 Uiso calc R 1 . .
    H H7C 1.0049 -0.5470 0.8680 0.142 Uiso calc R 1 . .
    O O1 0.70983(14) 0.2246(2) 0.84979(9) 0.0613(5) Uani d . 1 . .
    O O2 0.82266(13) 0.2523(2) 0.96766(10) 0.0584(5) Uani d . 1 . .
    O O3 0.67103(11) 0.06829(18) 0.97377(8) 0.0431(4) Uani d . 1 . .
    O O4 0.82359(15) 0.2326(3) 1.16921(12) 0.0810(6) Uani d . 1 . .
    O O5 0.79512(14) -0.0046(3) 1.10830(11) 0.0644(5) Uani d . 1 . .
    O O6 0.53013(16) 0.5300(3) 1.25734(11) 0.0738(6) Uani d . 1 . .
    O O7 0.38300(16) 0.4246(3) 1.22514(11) 0.0713(6) Uani d . 1 . .
loop_
    _atom_site_aniso_label
    _atom_site_aniso_U_11
    _atom_site_aniso_U_22
    _atom_site_aniso_U_33
    _atom_site_aniso_U_12
    _atom_site_aniso_U_13
    _atom_site_aniso_U_23
    S1 0.0527(4) 0.0503(4) 0.0362(3) -0.0065(3) 0.0072(3) -0.0017(3)
    N2 0.0698(15) 0.0451(12) 0.0382(11) 0.0054(11) 0.0093(11) 0.0005(9)
    N1 0.0516(13) 0.0644(15) 0.0372(11) -0.0010(12) -0.0001(9) 0.0005(11)
    C8 0.0473(13) 0.0341(12) 0.0324(11) -0.0068(10) 0.0055(10) 0.0000(9)
    C9 0.0447(13) 0.0384(12) 0.0358(12) -0.0044(10) 0.0001(10) 0.0041(10)
    C10 0.0582(15) 0.0389(12) 0.0285(11) -0.0081(11) 0.0000(10) 0.0002(10)
    C11 0.0532(14) 0.0313(11) 0.0338(11) -0.0022(10) 0.0087(10) 0.0017(9)
    C12 0.0485(13) 0.0300(11) 0.0364(12) -0.0069(10) 0.0043(10) 0.0048(9)
    C13 0.0446(13) 0.0309(11) 0.0344(11) -0.0090(10) 0.0013(10) 0.0028(9)
    C14 0.0521(14) 0.0383(13) 0.0485(14) -0.0017(11) 0.0078(11) 0.0060(11)
    C15 0.0448(14) 0.0490(14) 0.0566(15) -0.0038(11) -0.0045(12) 0.0106(13)
    C16 0.0564(15) 0.0488(14) 0.0427(13) -0.0126(12) -0.0088(12) 0.0061(11)
    C17 0.0517(14) 0.0394(12) 0.0352(12) -0.0088(11) 0.0001(10) 0.0011(10)
    C1 0.0405(13) 0.0579(15) 0.0420(13) -0.0071(11) 0.0076(11) -0.0057(11)
    C4 0.0484(15) 0.0653(18) 0.078(2) -0.0063(14) 0.0158(14) -0.0175(16)
    C2 0.0531(16) 0.087(2) 0.0578(16) 0.0052(15) -0.0036(13) -0.0213(15)
    C3 0.0555(17) 0.089(2) 0.079(2) 0.0164(16) -0.0041(15) -0.0103(18)
    C6 0.0564(16) 0.0690(18) 0.0496(15) 0.0026(14) 0.0009(12) -0.0111(13)
    C5 0.0612(17) 0.076(2) 0.0641(18) -0.0081(15) 0.0040(14) -0.0264(16)
    C7 0.075(2) 0.077(2) 0.133(3) 0.0067(18) 0.022(2) -0.028(2)
    O1 0.0794(12) 0.0660(12) 0.0387(9) 0.0039(9) 0.0059(9) 0.0086(8)
    O2 0.0630(11) 0.0584(11) 0.0539(10) -0.0189(9) 0.0080(8) -0.0100(9)
    O3 0.0514(9) 0.0404(9) 0.0377(8) -0.0031(7) 0.0076(7) -0.0054(7)
    O4 0.0617(12) 0.1075(17) 0.0734(13) -0.0049(11) -0.0180(11) -0.0267(12)
    O5 0.0660(12) 0.0632(12) 0.0640(12) 0.0149(10) -0.0005(9) 0.0042(10)
    O6 0.0898(15) 0.0723(13) 0.0593(12) 0.0021(11) 0.0009(11) -0.0308(10)
    O7 0.0664(13) 0.0885(15) 0.0596(12) 0.0031(11) 0.0229(10) -0.0065(10)
_geom_special_details
;
;
loop_
    _geom_bond_atom_site_label_1
    _geom_bond_atom_site_label_2
    _geom_bond_site_symmetry_2
    _geom_bond_distance
    _geom_bond_publ_flag
    S1 O1 . 1.4179(17) ?
    S1 O2 . 1.4196(16) ?
    S1 O3 . 1.6287(16) ?
    S1 C1 . 1.736(3) ?
    N2 O7 . 1.216(3) ?
    N2 O6 . 1.224(3) ?
    N2 C11 . 1.476(3) ?
    N1 O4 . 1.216(3) ?
    N1 O5 . 1.216(3) ?
    N1 C9 . 1.467(3) ?
    C8 C9 . 1.370(3) ?
    C8 O3 . 1.388(2) ?
    C8 C13 . 1.416(3) ?
    C9 C10 . 1.397(3) ?
    C10 C11 . 1.346(3) ?
    C10 H10 . 0.9300 ?
    C11 C12 . 1.423(3) ?
    C12 C14 . 1.411(3) ?
    C12 C13 . 1.429(3) ?
    C13 C17 . 1.417(3) ?
    C14 C15 . 1.356(3) ?
    C14 H14 . 0.9300 ?
    C15 C16 . 1.399(3) ?
    C15 H15 . 0.9300 ?
    C16 C17 . 1.358(3) ?
    C16 H16 . 0.9300 ?
    C17 H17 . 0.9300 ?
    C1 C6 . 1.377(3) ?
    C1 C2 . 1.381(3) ?
    C4 C5 . 1.376(4) ?
    C4 C3 . 1.382(4) ?
    C4 C7 . 1.509(4) ?
    C2 C3 . 1.378(4) ?
    C2 H2 . 0.9300 ?
    C3 H3 . 0.9300 ?
    C6 C5 . 1.373(4) ?
    C6 H6 . 0.9300 ?
    C5 H5 . 0.9300 ?
    C7 H7A . 0.9600 ?
    C7 H7B . 0.9600 ?
    C7 H7C . 0.9600 ?
loop_
    _geom_angle_atom_site_label_1
    _geom_angle_atom_site_label_2
    _geom_angle_atom_site_label_3
    _geom_angle_site_symmetry_1
    _geom_angle_site_symmetry_3
    _geom_angle
    _geom_angle_publ_flag
    O1 S1 O2 . . 118.91(11) ?
    O1 S1 O3 . . 107.20(10) ?
    O2 S1 O3 . . 107.24(9) ?
    O1 S1 C1 . . 110.71(11) ?
    O2 S1 C1 . . 112.01(11) ?
    O3 S1 C1 . . 98.58(10) ?
    O7 N2 O6 . . 124.1(2) ?
    O7 N2 C11 . . 119.1(2) ?
    O6 N2 C11 . . 116.7(2) ?
    O4 N1 O5 . . 124.4(2) ?
    O4 N1 C9 . . 116.8(2) ?
    O5 N1 C9 . . 118.8(2) ?
    C9 C8 O3 . . 121.7(2) ?
    C9 C8 C13 . . 120.4(2) ?
    O3 C8 C13 . . 117.89(18) ?
    C8 C9 C10 . . 120.6(2) ?
    C8 C9 N1 . . 123.7(2) ?
    C10 C9 N1 . . 115.71(19) ?
    C11 C10 C9 . . 119.6(2) ?
    C11 C10 H10 . . 120.2 ?
    C9 C10 H10 . . 120.2 ?
    C10 C11 C12 . . 123.4(2) ?
    C10 C11 N2 . . 114.8(2) ?
    C12 C11 N2 . . 121.7(2) ?
    C14 C12 C11 . . 125.6(2) ?
    C14 C12 C13 . . 118.3(2) ?
    C11 C12 C13 . . 116.1(2) ?
    C8 C13 C17 . . 121.0(2) ?
    C8 C13 C12 . . 119.83(19) ?
    C17 C13 C12 . . 119.1(2) ?
    C15 C14 C12 . . 120.8(2) ?
    C15 C14 H14 . . 119.6 ?
    C12 C14 H14 . . 119.6 ?
    C14 C15 C16 . . 120.9(2) ?
    C14 C15 H15 . . 119.5 ?
    C16 C15 H15 . . 119.5 ?
    C17 C16 C15 . . 120.6(2) ?
    C17 C16 H16 . . 119.7 ?
    C15 C16 H16 . . 119.7 ?
    C16 C17 C13 . . 120.2(2) ?
    C16 C17 H17 . . 119.9 ?
    C13 C17 H17 . . 119.9 ?
    C6 C1 C2 . . 120.4(2) ?
    C6 C1 S1 . . 119.9(2) ?
    C2 C1 S1 . . 119.70(19) ?
    C5 C4 C3 . . 117.8(3) ?
    C5 C4 C7 . . 121.3(3) ?
    C3 C4 C7 . . 120.9(3) ?
    C3 C2 C1 . . 119.2(3) ?
    C3 C2 H2 . . 120.4 ?
    C1 C2 H2 . . 120.4 ?
    C2 C3 C4 . . 121.4(3) ?
    C2 C3 H3 . . 119.3 ?
    C4 C3 H3 . . 119.3 ?
    C5 C6 C1 . . 119.2(3) ?
    C5 C6 H6 . . 120.4 ?
    C1 C6 H6 . . 120.4 ?
    C6 C5 C4 . . 122.0(3) ?
    C6 C5 H5 . . 119.0 ?
    C4 C5 H5 . . 119.0 ?
    C4 C7 H7A . . 109.5 ?
    C4 C7 H7B . . 109.5 ?
    H7A C7 H7B . . 109.5 ?
    C4 C7 H7C . . 109.5 ?
    H7A C7 H7C . . 109.5 ?
    H7B C7 H7C . . 109.5 ?
    C8 O3 S1 . . 119.58(13) ?
loop_
    _geom_torsion_atom_site_label_1
    _geom_torsion_atom_site_label_2
    _geom_torsion_atom_site_label_3
    _geom_torsion_atom_site_label_4
    _geom_torsion_site_symmetry_1
    _geom_torsion_site_symmetry_2
    _geom_torsion_site_symmetry_3
    _geom_torsion_site_symmetry_4
    _geom_torsion
    _geom_torsion_publ_flag
    O3 C8 C9 C10 . . . . -177.46(19) ?
    C13 C8 C9 C10 . . . . 0.0(3) ?
    O3 C8 C9 N1 . . . . 1.8(3) ?
    C13 C8 C9 N1 . . . . 179.21(19) ?
    O4 N1 C9 C8 . . . . 143.2(2) ?
    O5 N1 C9 C8 . . . . -38.6(3) ?
    O4 N1 C9 C10 . . . . -37.5(3) ?
    O5 N1 C9 C10 . . . . 140.7(2) ?
    C8 C9 C10 C11 . . . . 2.9(3) ?
    N1 C9 C10 C11 . . . . -176.4(2) ?
    C9 C10 C11 C12 . . . . -2.8(3) ?
    C9 C10 C11 N2 . . . . 175.77(19) ?
    O7 N2 C11 C10 . . . . -143.1(2) ?
    O6 N2 C11 C10 . . . . 34.3(3) ?
    O7 N2 C11 C12 . . . . 35.5(3) ?
    O6 N2 C11 C12 . . . . -147.1(2) ?
    C10 C11 C12 C14 . . . . -177.1(2) ?
    N2 C11 C12 C14 . . . . 4.5(3) ?
    C10 C11 C12 C13 . . . . -0.1(3) ?
    N2 C11 C12 C13 . . . . -178.59(19) ?
    C9 C8 C13 C17 . . . . 176.87(19) ?
    O3 C8 C13 C17 . . . . -5.6(3) ?
    C9 C8 C13 C12 . . . . -2.9(3) ?
    O3 C8 C13 C12 . . . . 174.60(17) ?
    C14 C12 C13 C8 . . . . -179.86(19) ?
    C11 C12 C13 C8 . . . . 3.0(3) ?
    C14 C12 C13 C17 . . . . 0.3(3) ?
    C11 C12 C13 C17 . . . . -176.83(19) ?
    C11 C12 C14 C15 . . . . 176.7(2) ?
    C13 C12 C14 C15 . . . . -0.2(3) ?
    C12 C14 C15 C16 . . . . -0.2(3) ?
    C14 C15 C16 C17 . . . . 0.5(3) ?
    C15 C16 C17 C13 . . . . -0.3(3) ?
    C8 C13 C17 C16 . . . . -179.9(2) ?
    C12 C13 C17 C16 . . . . -0.1(3) ?
    O1 S1 C1 C6 . . . . -17.0(2) ?
    O2 S1 C1 C6 . . . . -152.30(19) ?
    O3 S1 C1 C6 . . . . 95.1(2) ?
    O1 S1 C1 C2 . . . . 163.2(2) ?
    O2 S1 C1 C2 . . . . 27.9(2) ?
    O3 S1 C1 C2 . . . . -84.7(2) ?
    C6 C1 C2 C3 . . . . 0.5(4) ?
    S1 C1 C2 C3 . . . . -179.7(2) ?
    C1 C2 C3 C4 . . . . 0.0(5) ?
    C5 C4 C3 C2 . . . . -0.3(4) ?
    C7 C4 C3 C2 . . . . 179.2(3) ?
    C2 C1 C6 C5 . . . . -0.8(4) ?
    S1 C1 C6 C5 . . . . 179.4(2) ?
    C1 C6 C5 C4 . . . . 0.6(4) ?
    C3 C4 C5 C6 . . . . 0.0(4) ?
    C7 C4 C5 C6 . . . . -179.5(3) ?
    C9 C8 O3 S1 . . . . -80.6(2) ?
    C13 C8 O3 S1 . . . . 101.93(19) ?
    O1 S1 O3 C8 . . . . -86.68(17) ?
    O2 S1 O3 C8 . . . . 42.07(17) ?
    C1 S1 O3 C8 . . . . 158.41(16) ?
loop_
    _geom_hbond_atom_site_label_D
    _geom_hbond_atom_site_label_H
    _geom_hbond_atom_site_label_A
    _geom_hbond_site_symmetry_A
    _geom_hbond_distance_DH
    _geom_hbond_distance_HA
    _geom_hbond_distance_DA
    _geom_hbond_angle_DHA
    _geom_hbond_publ_flag
    C2 H2 O5 . 0.93 2.55 3.194(3) 127 Y
    C14 H14 O7 . 0.93 2.33 2.895(3) 119 Y
    C17 H17 O3 . 0.93 2.48 2.798(3) 100 Y
    C10 H10 O1 4_566 0.93 2.45 3.327(3) 157 Y
data_global
_journal_date_recd_electronic     2008-04-08
_journal_date_accepted     2008-04-12
_journal_name_full     'Acta Crystallographica, Section E'
_journal_year     2008
_journal_volume     64
_journal_issue      5
_journal_page_first     o873
_journal_page_last     o873
_journal_paper_category     QO
_journal_coeditor_code     IS2287
_publ_contact_author_name     'V.Manivannan'
_publ_contact_author_address
;
Department of Physics
Presidency College
Chennai 600 005
India
;
_publ_contact_author_email     manivan_1999@yahoo.com
_publ_contact_author_fax     ?
_publ_contact_author_phone     '04426187785'
_publ_section_title
;
2,4-Dinitro-1-naphthyl 4-toluenesulfonate
;
loop_
    _publ_author_name
    _publ_author_address
    'G. Ramachandran'
;
Department of Chemistry
Valliammai Engineering College
Chennai, India
;
    'Charles Christopher Kanakam'
;
Department of Chemistry
Valliammai Engineering College
Chennai, India
;
    'V. Manivannan'
;
Department of Physics
Presidency College
Chennai 600 005
India
;
