# Supplementary material for: 2,4-Dinitro-1-naphthyl 4-toluene­sulfonate
Source: Acta Crystallogr Sect E Struct Rep Online. 2008 Apr 18;64(Pt 5):o873. doi: 10.1107/S1600536808010052 (PMC2961114; doi:10.1107/S1600536808010052)
Supplement: Supplementary file 2 [file e-64-0o873-Isup2.hkl]

#
# h,k,l, Fc-squared, Fo-squared, sigma(Fo-squared) and status flag
#
data_I
_shelx_title '    ptn_m in P 1 21/c 1'
_shelx_refln_list_code          4
_shelx_F_calc_maximum      157.48
_exptl_crystal_F_000       800.00
_reflns_d_resolution_high  0.8301
 
loop_
 _symmetry_equiv_pos_as_xyz
 'x, y, z'
 '-x, y+1/2, -z+1/2'
 '-x, -y, -z'
 'x, -y-1/2, z-1/2'
 
_cell_length_a    13.0706
_cell_length_b     7.8660
_cell_length_c    16.5948
_cell_angle_alpha  90.000
_cell_angle_beta   90.757
_cell_angle_gamma  90.000
 
_shelx_F_squared_multiplier     1.000
 
loop_
 _refln_index_h
 _refln_index_k
 _refln_index_l
 _refln_F_squared_calc
 _refln_F_squared_meas
 _refln_F_squared_sigma
 _refln_observed_status
   2   0   0     2713.27     2920.94     22.27 o
   3   0   0     5162.66     5375.88     40.18 o
   4   0   0     1225.34     1085.56     13.12 o
   5   0   0      807.45      730.12     23.79 o
   6   0   0     3645.18     4175.29     36.91 o
   7   0   0     8473.65     9592.41     73.14 o
   8   0   0      210.00      206.59      8.44 o
   9   0   0      113.39      131.30      8.04 o
  10   0   0        5.00       10.27      6.45 o
  11   0   0       35.61       14.01     11.15 o
  12   0   0        9.27        6.08     10.49 o
  13   0   0      413.14      402.09     20.79 o
  14   0   0      536.17      480.98     23.12 o
  15   0   0        0.03        6.40     30.99 o
   1   1   0     7016.70     7735.72     34.22 o
   2   1   0      767.24      762.15      6.29 o
   3   1   0    15841.11    16309.93     75.61 o
   4   1   0      647.64      632.33      7.07 o
   5   1   0        8.86        7.45      2.77 o
   6   1   0       30.88       29.06      3.68 o
   7   1   0        4.01        8.22      3.18 o
   8   1   0       13.27        9.11      3.43 o
   9   1   0       46.80       50.22      4.76 o
  10   1   0       86.36       88.66      6.67 o
  11   1   0      108.22      106.56      8.98 o
  12   1   0        1.98        0.43      7.15 o
  13   1   0      110.07      107.50      9.95 o
  14   1   0       36.36       63.39     11.17 o
  15   1   0       35.52       45.95      9.35 o
   0   2   0     9832.14    10781.07     89.57 o
   1   2   0      330.92      369.04      5.34 o
   2   2   0      986.96      977.66      9.85 o
   3   2   0      234.87      242.71      5.10 o
   4   2   0      502.09      513.25      6.73 o
   5   2   0      114.46      124.96      4.11 o
   6   2   0       34.90       48.21      3.68 o
   7   2   0        6.63        7.81      3.34 o
   8   2   0       20.97       29.95      5.07 o
   9   2   0      899.72      870.83     12.36 o
  10   2   0       89.03       84.35      6.68 o
  11   2   0       10.87       21.09      5.72 o
  12   2   0       45.38       60.09      8.13 o
  13   2   0      118.03      106.34      9.96 o
  14   2   0       14.35        4.02      9.50 o
  15   2   0        1.28       18.37      8.88 o
   1   3   0     3467.93     3854.71     25.28 o
   2   3   0       78.32       80.58      3.55 o
   3   3   0      177.99      148.60      4.29 o
   4   3   0     1213.69     1286.64     14.66 o
   5   3   0      513.54      543.68      8.01 o
   6   3   0        9.52        8.98      3.27 o
   7   3   0      277.35      259.39      7.23 o
   8   3   0        4.17        4.13      4.00 o
   9   3   0       80.34       86.77      6.73 o
  10   3   0      614.10      589.79     12.94 o
  11   3   0      288.08      283.72     10.00 o
  12   3   0      184.33      168.05     10.74 o
  13   3   0        5.93        1.02      7.66 o
  14   3   0        0.54       10.10      8.47 o
   0   4   0      449.60      494.14     13.93 o
   1   4   0      176.55      191.31      5.05 o
   2   4   0      695.44      676.55      9.64 o
   3   4   0      838.19      778.64     10.68 o
   4   4   0       24.70       21.05      2.98 o
   5   4   0       80.96       86.75      4.47 o
   6   4   0     1918.24     1877.53     18.78 o
   7   4   0      430.65      385.93      8.47 o
   8   4   0      953.37      921.98     13.05 o
   9   4   0      930.48      861.83     17.22 o
  10   4   0       90.44       91.09      7.86 o
  11   4   0      115.08      113.84      8.96 o
  12   4   0       24.05       22.43     11.15 o
  13   4   0       49.19       43.07     10.70 o
  14   4   0        0.83       27.27     10.59 o
   1   5   0      248.02      239.46     12.70 o
   2   5   0       24.13       27.60      4.98 o
   3   5   0       38.78       38.79      3.92 o
   4   5   0      633.40      609.27     19.01 o
   5   5   0     1200.13     1179.46     17.33 o
   6   5   0      250.98      244.83      8.65 o
   7   5   0      786.60      787.16     13.98 o
   8   5   0       13.78       12.96      5.83 o
   9   5   0      614.71      607.95     15.12 o
  10   5   0        0.01       -3.74     10.18 o
  11   5   0        0.27        4.21      6.62 o
  12   5   0      154.37      132.45     10.28 o
  13   5   0        0.51        7.77      9.73 o
   0   6   0       43.26       46.85      8.68 o
   1   6   0        0.09        0.74      5.21 o
   2   6   0        9.64        9.95      5.42 o
   3   6   0       12.88       10.87      5.14 o
   4   6   0      655.58      660.00     14.92 o
   5   6   0        7.99        8.44      5.64 o
   6   6   0      279.29      295.36     10.80 o
   7   6   0      117.24      117.43      9.43 o
   8   6   0      138.51      139.31     10.31 o
   9   6   0      131.40      134.99     12.94 o
  10   6   0       19.33       22.20      8.24 o
  11   6   0       13.15       10.26      8.06 o
  12   6   0        2.00        1.47      9.23 o
   1   7   0       47.28       66.08      6.84 o
   2   7   0      174.09      151.53      8.47 o
   3   7   0        7.13       -1.41      4.60 o
   4   7   0      179.87      187.20      9.58 o
   5   7   0      108.68      101.61      8.05 o
   6   7   0      227.39      230.95     10.65 o
   7   7   0      355.43      353.87     15.34 o
   8   7   0       37.31       20.69      8.27 o
   9   7   0        1.67       12.16      9.07 o
  10   7   0       39.52       54.93     12.98 o
   0   8   0       43.33       38.98     10.90 o
   1   8   0      140.13      146.95      9.07 o
   2   8   0       87.82       78.14      7.91 o
   3   8   0       80.39       86.94     10.15 o
   4   8   0       47.53       56.17      7.73 o
   5   8   0       91.78       88.24     12.16 o
   6   8   0       11.05        6.49      8.21 o
   7   8   0        5.75        7.39      8.33 o
   8   8   0        0.35       -1.68      8.24 o
   1   9   0        0.54        0.12      7.09 o
   2   9   0       46.14       40.26      8.02 o
   3   9   0       47.25       69.18     15.73 o
   4   9   0       77.96       89.18      9.53 o
 -15   1   1       36.76       33.40      9.04 o
 -14   1   1       48.59       45.57      9.26 o
 -13   1   1        7.32       15.23      7.49 o
 -12   1   1       67.90       64.04      8.00 o
 -11   1   1      215.92      202.70     10.56 o
 -10   1   1       10.33        7.71      5.27 o
  -9   1   1      361.15      368.49      9.37 o
  -8   1   1      117.96      129.10      6.32 o
  -7   1   1      154.13      141.43      7.34 o
  -6   1   1     1354.46     1345.18     12.32 o
  -5   1   1      425.30      375.67      5.76 o
  -4   1   1       79.77       50.60      2.37 o
  -3   1   1     5420.75     5654.67     29.26 o
  -2   1   1     8079.27     8377.59     41.85 o
  -1   1   1      625.77      599.43      4.92 o
   0   1   1     5482.26     5939.15     29.00 o
   1   1   1      979.62     1048.83      7.06 o
   2   1   1    11484.84    12220.50     57.08 o
   3   1   1       54.34       53.45      2.85 o
   4   1   1      949.80      953.15      9.07 o
   5   1   1       45.94       57.48      3.20 o
   6   1   1      386.83      429.31      7.12 o
   7   1   1      453.15      400.95      9.09 o
   8   1   1        1.01        7.04      3.59 o
   9   1   1      363.45      405.04      8.82 o
  10   1   1        0.06        2.84      4.45 o
  11   1   1        2.50        1.13      5.69 o
  12   1   1       27.61       21.81      7.74 o
  13   1   1       18.00       14.07      7.78 o
  14   1   1        6.41       29.43      8.87 o
  15   1   1        0.17       -8.34     12.05 o
 -15   2   1       14.77       25.41      9.07 o
 -14   2   1      128.90      132.60     11.25 o
 -13   2   1       13.10       11.71      7.93 o
 -12   2   1      237.86      225.99     11.34 o
 -11   2   1      316.29      299.91     11.81 o
 -10   2   1      196.89      185.47      8.12 o
  -9   2   1     1178.65     1169.34     16.31 o
  -8   2   1     1893.71     1935.14     19.07 o
  -7   2   1        2.28        1.56      2.99 o
  -6   2   1      981.41      958.30     10.57 o
  -5   2   1      411.61      378.02      6.26 o
  -4   2   1      545.15      587.11      7.16 o
  -3   2   1     1579.72     1485.71     11.55 o
  -2   2   1    12521.91    13404.76     63.29 o
  -1   2   1    24800.01    25485.08    115.54 o
   0   2   1     2932.76     3073.11     17.39 o
   1   2   1     3203.04     3172.11     20.24 o
   2   2   1     1398.04     1559.64     11.19 o
   3   2   1      284.19      237.12      4.44 o
   4   2   1      761.63      786.29      8.59 o
   5   2   1      112.69      130.16      4.29 o
   6   2   1      128.16      141.73      5.79 o
   7   2   1      263.38      238.59      6.65 o
   8   2   1        0.04        4.00      3.89 o
   9   2   1      106.77      106.94      5.94 o
  10   2   1       17.53       17.42      5.71 o
  11   2   1      257.00      265.99     11.67 o
  12   2   1      131.67      135.24      9.72 o
  13   2   1      243.23      208.55     11.78 o
  14   2   1       37.37       38.95      9.06 o
  15   2   1       25.63       31.69      9.35 o
 -14   3   1        6.78       16.86      8.42 o
 -13   3   1       13.24       15.46      7.96 o
 -12   3   1       13.14       16.49      7.06 o
 -11   3   1       16.84       13.86      7.55 o
 -10   3   1       18.38       18.00      5.58 o
  -9   3   1      209.80      207.86      8.11 o
  -8   3   1     1013.68     1010.76     14.75 o
  -7   3   1      101.36       85.11      4.63 o
  -6   3   1       93.12       95.38      4.45 o
  -5   3   1      233.58      231.34      5.48 o
  -4   3   1     1232.56     1153.14     11.14 o
  -3   3   1      313.80      284.01      5.05 o
  -2   3   1     1687.10     1741.89     12.81 o
  -1   3   1      599.26      536.98      9.07 o
   0   3   1      160.65      126.19      3.49 o
   1   3   1      128.73      117.24      3.82 o
   2   3   1      206.50      169.25      4.64 o
   3   3   1      636.13      688.48      7.83 o
   4   3   1     1104.62     1025.25     10.56 o
   5   3   1      127.90      117.58      4.45 o
   6   3   1     1852.66     1811.67     22.52 o
   7   3   1      254.66      248.00      8.87 o
   8   3   1      515.54      500.04      9.55 o
   9   3   1        0.83        3.97      5.06 o
  10   3   1      394.30      404.73     11.27 o
  11   3   1      347.63      328.46     10.64 o
  12   3   1       38.58       45.86      6.91 o
  13   3   1       31.08       32.12      8.39 o
  14   3   1        6.70       13.05      8.32 o
 -14   4   1       32.68       36.10     15.33 o
 -13   4   1        1.33       -4.67     11.25 o
 -12   4   1       16.17       23.78      9.02 o
 -11   4   1       65.63       71.86     10.35 o
 -10   4   1        8.44        9.13      6.02 o
  -9   4   1       77.07       80.33      8.20 o
  -8   4   1       18.09       11.16      5.07 o
  -7   4   1      181.99      175.50      8.82 o
  -6   4   1      169.79      164.75      5.75 o
  -5   4   1      735.49      712.47     10.87 o
  -4   4   1      599.12      541.72      8.91 o
  -3   4   1      131.25      154.41      4.35 o
  -2   4   1      203.62      196.40      5.53 o
  -1   4   1      552.51      568.56     11.44 o
   0   4   1      349.42      355.56      6.11 o
   1   4   1     1636.58     1679.63     22.52 o
   2   4   1      241.76      239.45      6.16 o
   3   4   1      678.18      656.94     11.72 o
   4   4   1      101.15       97.11      4.09 o
   5   4   1        2.44       -0.88      3.02 o
   6   4   1       29.37       31.92      4.09 o
   7   4   1       90.94       88.91      5.47 o
   8   4   1        8.03       12.62      4.89 o
   9   4   1        5.33       -0.94      5.83 o
  10   4   1       16.52       11.83      6.81 o
  11   4   1        1.10       -5.78      5.97 o
  12   4   1        0.01        3.20      6.89 o
  13   4   1       27.11       19.59     10.21 o
  14   4   1       24.11       10.43     11.17 o
 -13   5   1       16.70       36.49      9.90 o
 -12   5   1        3.76       -7.11      7.11 o
 -11   5   1       14.65        3.28      6.64 o
 -10   5   1       73.44       78.77      8.06 o
  -9   5   1        1.01        1.46      6.40 o
  -8   5   1       49.38       51.79      6.56 o
  -7   5   1      249.75      239.19      9.73 o
  -6   5   1       89.87       94.08      6.16 o
  -5   5   1        5.23        2.04      4.62 o
  -4   5   1       46.72       55.15      5.04 o
  -3   5   1       17.95       26.82      4.00 o
  -2   5   1     1058.66     1000.53     32.32 o
  -1   5   1      426.12      396.46     10.08 o
   0   5   1      136.37      130.78      6.53 o
   1   5   1      150.95      158.98      9.86 o
   2   5   1      411.05      393.88     10.06 o
   3   5   1      100.82       93.02      5.24 o
   4   5   1        3.26        1.94      4.26 o
   5   5   1        2.02        4.33      4.64 o
   6   5   1      127.25      111.03      6.60 o
   7   5   1      136.98      130.18      7.29 o
   8   5   1       73.77       56.79      6.14 o
   9   5   1       94.25       99.77      8.13 o
  10   5   1       40.16       36.37      7.28 o
  11   5   1        0.01        4.35      7.02 o
  12   5   1        0.24        0.17      7.82 o
  13   5   1        5.56        7.14      7.98 o
 -12   6   1       25.19       17.18     10.62 o
 -11   6   1       21.78       19.47      9.19 o
 -10   6   1       49.11       37.99      8.91 o
  -9   6   1       11.18        6.13      7.30 o
  -8   6   1        0.18       -6.11      7.47 o
  -7   6   1       85.99      101.39      9.76 o
  -6   6   1      170.76      171.27      8.99 o
  -5   6   1       40.69       48.90      6.65 o
  -4   6   1       98.95      100.16      7.39 o
  -3   6   1       91.97       95.64      7.33 o
  -2   6   1       11.26       11.16      5.00 o
  -1   6   1       54.62       63.13      6.52 o
   0   6   1       10.19       10.39      5.19 o
   1   6   1       69.99       73.40      6.56 o
   2   6   1       18.07        4.64      5.40 o
   3   6   1      239.65      254.58      9.60 o
   4   6   1       63.61       65.78      7.14 o
   5   6   1       77.89       74.44      7.18 o
   6   6   1      278.80      239.36     10.06 o
   7   6   1      125.54       99.53      8.81 o
   8   6   1       18.54       25.80     10.30 o
   9   6   1       26.87       26.98      8.30 o
  10   6   1        5.93       -1.28      8.05 o
  11   6   1        3.80        3.31      8.79 o
  12   6   1       13.24       21.26     10.12 o
 -10   7   1        2.09        2.04      8.05 o
  -9   7   1       30.35       35.25      9.03 o
  -8   7   1       23.12       30.99     11.95 o
  -7   7   1        2.48       17.99      9.19 o
  -6   7   1      789.46      802.99     21.33 o
  -5   7   1      714.72      702.95     16.72 o
  -4   7   1        5.05       -4.04      5.80 o
  -3   7   1       70.25       56.72      5.86 o
  -2   7   1      335.29      312.17     11.31 o
  -1   7   1      186.70      183.80      9.20 o
   0   7   1        0.91       -4.45      5.13 o
   1   7   1       72.41       70.63      7.03 o
   2   7   1      283.68      284.11     10.87 o
   3   7   1       36.66       45.88      5.64 o
   4   7   1      182.87      178.74     12.30 o
   5   7   1      295.30      275.05     11.31 o
   6   7   1      228.70      219.54     10.49 o
   7   7   1       70.39       66.34      9.35 o
   8   7   1      347.40      314.74     15.12 o
   9   7   1       60.83       66.00      9.98 o
  10   7   1        0.05        0.25      8.59 o
  -8   8   1       34.52       36.41      9.18 o
  -7   8   1       21.62       12.64      8.65 o
  -6   8   1       37.35       38.05     12.00 o
  -5   8   1      111.34      116.33     10.77 o
  -4   8   1       63.32       75.52      8.73 o
  -3   8   1        8.23       13.42      6.78 o
  -2   8   1        7.40        9.65      7.92 o
  -1   8   1       17.46       17.54      6.12 o
   0   8   1       10.74       14.20      6.24 o
   1   8   1       52.63       61.87      7.24 o
   2   8   1        3.09        6.17      5.99 o
   3   8   1       86.16       95.50      8.59 o
   4   8   1       26.61       25.13     10.80 o
   5   8   1       51.50       66.89      8.28 o
   6   8   1        0.30        2.01      7.91 o
   7   8   1      126.44      125.10     11.53 o
   8   8   1        8.57       11.57      9.14 o
  -4   9   1       75.59       59.87      8.75 o
  -3   9   1       62.81       66.44     12.05 o
  -2   9   1       47.43       43.57      8.22 o
  -1   9   1        8.78        9.27      8.19 o
   0   9   1        2.94       18.16      7.46 o
   1   9   1        0.16       -6.60      6.60 o
   2   9   1      142.84      162.56     10.90 o
   3   9   1      233.41      230.86     12.22 o
   4   9   1       51.03       53.71     10.79 o
 -15   0   2       10.28       22.81     12.39 o
 -14   0   2        4.89        3.85     10.12 o
 -13   0   2       11.98       34.08     12.56 o
 -12   0   2      196.54      166.14     19.56 o
 -11   0   2      383.86      377.11     24.85 o
 -10   0   2      147.71      133.23     15.81 o
  -9   0   2      629.67      638.57     20.17 o
  -8   0   2      138.27      142.52      6.85 o
  -7   0   2     1302.82     1197.06     16.70 o
  -6   0   2      147.67      122.38      5.43 o
  -5   0   2     1030.29      993.22     12.86 o
  -4   0   2      941.64      918.90     11.12 o
  -3   0   2     1862.76     1843.70     16.52 o
  -2   0   2      568.35      546.22      6.47 o
  -1   0   2     1057.54     1168.94     10.36 o
   0   0   2     4864.79     5401.83     38.61 o
   1   0   2     6297.99     6523.84     44.90 o
   2   0   2    17539.92    18286.86    117.94 o
   3   0   2     2221.97     2127.21     19.75 o
   4   0   2     3986.06     4311.25     35.26 o
   5   0   2     4885.59     5097.14     41.95 o
   6   0   2      877.26      915.54     14.83 o
   7   0   2      361.93      383.98     10.36 o
   8   0   2       38.39       35.29      5.93 o
   9   0   2      238.70      252.37     10.40 o
  10   0   2       53.63       53.19      7.92 o
  11   0   2       44.14       62.13      8.37 o
  12   0   2       53.72       83.71     13.87 o
  13   0   2       10.05       31.11     12.00 o
  14   0   2      274.07      270.84     73.64 o
  15   0   2       14.15       11.33     15.85 o
 -15   1   2       17.29       31.91      8.67 o
 -14   1   2       32.41       40.99      8.78 o
 -13   1   2       40.28       18.93      7.89 o
 -12   1   2       68.39       77.18      8.49 o
 -11   1   2        2.55        5.30      7.18 o
 -10   1   2        7.13        4.12      6.49 o
  -9   1   2        7.68        7.06      4.32 o
  -8   1   2      381.90      345.63     15.29 o
  -7   1   2      627.79      641.80      8.43 o
  -6   1   2     1083.34     1066.56     14.58 o
  -5   1   2       86.26       72.10      3.00 o
  -4   1   2     8047.42     8169.75     41.42 o
  -3   1   2     3566.48     3598.08     20.27 o
  -2   1   2     5937.45     6545.76     32.48 o
  -1   1   2     3828.95     4222.59     21.63 o
   0   1   2     6605.74     7148.56     34.34 o
   1   1   2      237.64      232.48      3.18 o
   2   1   2      915.93      896.13      7.42 o
   3   1   2       48.66       71.82      2.91 o
   4   1   2       31.16       25.87      2.59 o
   5   1   2      177.46      188.34      4.71 o
   6   1   2      258.38      271.67      5.98 o
   7   1   2      763.01      872.91     11.04 o
   8   1   2      191.23      187.44      9.99 o
   9   1   2      131.53      134.96      7.34 o
  10   1   2        3.64        1.81      4.57 o
  11   1   2      244.41      240.64      9.41 o
  12   1   2        0.04       -0.39      7.18 o
  13   1   2       10.61       14.05      8.00 o
  14   1   2       15.97       12.41      8.60 o
  15   1   2       14.29        5.10      8.52 o
 -15   2   2       41.53       49.67      9.56 o
 -14   2   2       36.84       39.91      8.79 o
 -13   2   2       32.58       36.31      8.70 o
 -12   2   2       75.03       76.90      8.43 o
 -11   2   2       24.74       38.54      7.42 o
 -10   2   2       13.76       22.02      7.60 o
  -9   2   2      474.59      480.25     10.54 o
  -8   2   2      374.22      402.07     11.66 o
  -7   2   2      908.48      923.43     10.76 o
  -6   2   2       70.19       63.18      3.65 o
  -5   2   2     1592.74     1755.35     14.12 o
  -4   2   2     3301.04     3459.49     27.17 o
  -3   2   2     6694.39     7044.82     36.56 o
  -2   2   2    19388.51    21177.21     97.00 o
  -1   2   2     4811.06     5046.77     26.58 o
   0   2   2     6934.85     7303.08     40.83 o
   1   2   2     3265.44     3367.40     19.73 o
   2   2   2      784.16      806.15      7.63 o
   3   2   2      260.72      240.81      4.56 o
   4   2   2      897.54      891.36      9.34 o
   5   2   2     1525.42     1640.14     14.22 o
   6   2   2      324.74      377.33     10.35 o
   7   2   2       56.63       62.69      4.41 o
   8   2   2      171.13      166.71      6.12 o
   9   2   2        1.72       -4.30      4.30 o
  10   2   2       78.01       78.44      6.62 o
  11   2   2       85.07       70.75      7.02 o
  12   2   2       20.18       20.07      6.16 o
  13   2   2      215.65      229.69     12.22 o
  14   2   2       44.35       40.88      9.33 o
  15   2   2        0.84        8.56      9.05 o
 -14   3   2        0.77        4.43      7.71 o
 -13   3   2        5.00       11.70      7.49 o
 -12   3   2      282.96      281.37     12.11 o
 -11   3   2      230.78      199.40     11.02 o
 -10   3   2      286.18      283.08      9.46 o
  -9   3   2       13.64       14.74      5.38 o
  -8   3   2        0.48       -2.51      4.01 o
  -7   3   2        0.04        2.05      3.44 o
  -6   3   2       27.94       22.35      3.43 o
  -5   3   2      282.00      267.93      5.87 o
  -4   3   2       74.61       84.98      3.70 o
  -3   3   2       63.35       81.82      4.00 o
  -2   3   2     2221.82     2428.13     16.39 o
  -1   3   2       93.86      103.27      3.09 o
   0   3   2      669.20      668.22      6.79 o
   1   3   2     1826.99     1811.70     15.17 o
   2   3   2     2275.86     2329.22     21.25 o
   3   3   2      233.16      239.89      4.86 o
   4   3   2       12.92       14.12      2.78 o
   5   3   2      399.73      364.29      8.55 o
   6   3   2      131.46      124.89      4.95 o
   7   3   2        3.31        0.93      3.67 o
   8   3   2      213.80      227.01      7.09 o
   9   3   2      106.65      106.64      6.17 o
  10   3   2      178.19      190.62      8.77 o
  11   3   2       22.56       14.43      5.79 o
  12   3   2        3.11        3.02      6.19 o
  13   3   2        0.80        1.05      7.82 o
  14   3   2        2.18        9.84      8.28 o
 -14   4   2        2.17       -3.54     15.50 o
 -13   4   2       16.85       33.85      9.32 o
 -12   4   2        1.82        7.71      8.40 o
 -11   4   2        6.06        5.58      6.07 o
 -10   4   2       51.45       53.71      6.99 o
  -9   4   2      140.02      132.16      7.45 o
  -8   4   2       34.14       34.58      5.34 o
  -7   4   2      345.73      291.92      8.36 o
  -6   4   2      260.26      269.08      8.05 o
  -5   4   2       74.35       62.78      3.98 o
  -4   4   2      435.22      448.74      7.78 o
  -3   4   2      249.39      274.99      5.58 o
  -2   4   2      199.72      185.43      4.46 o
  -1   4   2      502.05      532.21      8.67 o
   0   4   2      504.02      507.21      9.37 o
   1   4   2     1029.76     1018.31     11.83 o
   2   4   2       55.11       50.14      3.81 o
   3   4   2      659.00      648.80      8.07 o
   4   4   2      290.50      221.68      5.55 o
   5   4   2       49.57       47.75      3.85 o
   6   4   2      498.04      493.27     10.82 o
   7   4   2      592.56      530.26     13.05 o
   8   4   2      917.34      880.91     13.06 o
   9   4   2       52.80       48.44      7.26 o
  10   4   2      135.16      129.15      8.69 o
  11   4   2       11.13        1.14      6.59 o
  12   4   2       19.64       21.80      7.51 o
  13   4   2        0.15        5.87      7.99 o
  14   4   2       21.97       40.01     10.78 o
 -13   5   2       27.89       21.67     10.51 o
 -12   5   2       50.10       56.14     10.04 o
 -11   5   2        1.11       -2.09      7.44 o
 -10   5   2      302.12      316.18     12.20 o
  -9   5   2       21.68       25.61      6.27 o
  -8   5   2       34.56       28.27      6.23 o
  -7   5   2     1026.68     1036.04     21.67 o
  -6   5   2      572.34      563.53     11.41 o
  -5   5   2        3.83       -4.43      4.43 o
  -4   5   2        0.38       -4.00      4.00 o
  -3   5   2      125.73      125.29      5.90 o
  -2   5   2     1007.44      969.82     15.54 o
  -1   5   2      515.80      515.89     24.40 o
   0   5   2        5.07        3.62      3.93 o
   1   5   2       71.76       64.88      5.40 o
   2   5   2        1.46        2.50      3.65 o
   3   5   2      659.69      607.47     11.62 o
   4   5   2      263.29      247.19      7.98 o
   5   5   2      483.98      454.01     11.70 o
   6   5   2      265.57      261.83      8.69 o
   7   5   2      791.72      764.60     15.13 o
   8   5   2      135.86      134.14      7.53 o
   9   5   2       14.34       21.01      6.71 o
  10   5   2       47.20       56.06      7.94 o
  11   5   2       57.47       62.02      8.71 o
  12   5   2      132.10      145.34     14.16 o
  13   5   2       84.70       84.05      9.67 o
 -12   6   2        7.55       23.44     13.07 o
 -11   6   2       28.75       46.77      9.76 o
 -10   6   2        4.71        9.22      7.53 o
  -9   6   2       56.28       60.50      8.57 o
  -8   6   2       69.48       87.02      8.88 o
  -7   6   2       95.90       95.19     12.25 o
  -6   6   2      114.97      110.04      9.19 o
  -5   6   2      525.83      506.33     13.20 o
  -4   6   2        1.64        1.55      6.91 o
  -3   6   2       16.31       18.57      4.83 o
  -2   6   2       39.89       38.16      6.52 o
  -1   6   2      107.98      105.96      7.15 o
   0   6   2        1.59        4.24      5.19 o
   1   6   2        0.14       -2.21      4.96 o
   2   6   2      218.94      208.01      8.85 o
   3   6   2        9.03        1.89      5.23 o
   4   6   2       18.24       23.14      5.70 o
   5   6   2       53.37       53.05      6.56 o
   6   6   2       39.47       33.82      6.51 o
   7   6   2       78.27       79.12      7.48 o
   8   6   2       81.44       69.32      9.16 o
   9   6   2       40.32       37.99      8.87 o
  10   6   2       17.03       16.06      8.55 o
  11   6   2       18.70       18.92      9.31 o
  12   6   2        0.22       -3.25      9.16 o
 -10   7   2       19.55       31.87      8.94 o
  -9   7   2        0.88        1.63      8.09 o
  -8   7   2       22.03       27.96      8.41 o
  -7   7   2       47.77       46.01      8.38 o
  -6   7   2       71.36       67.20      9.10 o
  -5   7   2        0.91        0.20      5.94 o
  -4   7   2       21.49       17.70      5.81 o
  -3   7   2       31.49       28.66      5.41 o
  -2   7   2       16.24       23.10      5.72 o
  -1   7   2       19.68       27.62      6.61 o
   0   7   2       34.01       45.87      6.26 o
   1   7   2      129.71      129.22      8.17 o
   2   7   2      234.78      230.29      9.86 o
   3   7   2       25.30       20.83      5.13 o
   4   7   2      196.22      181.96      9.16 o
   5   7   2        4.09        5.99      5.58 o
   6   7   2        7.51        9.41      6.17 o
   7   7   2      102.20      108.28      8.83 o
   8   7   2        9.42       10.93      8.30 o
   9   7   2       23.46       30.68      9.27 o
  10   7   2        5.22       12.01      8.48 o
  -8   8   2       32.02       31.54      9.23 o
  -7   8   2       38.88       48.38      9.66 o
  -6   8   2        5.93        6.60      8.48 o
  -5   8   2        0.03       13.29     10.04 o
  -4   8   2       17.90       11.57      6.64 o
  -3   8   2       16.96        9.59     10.59 o
  -2   8   2        0.41       -4.27      5.19 o
  -1   8   2        2.59       -0.73      5.71 o
   0   8   2       24.06       33.36      6.64 o
   1   8   2       21.55       24.83     10.86 o
   2   8   2        4.07        2.62      6.16 o
   3   8   2       14.80       17.19      6.38 o
   4   8   2       25.57       27.93      7.03 o
   5   8   2       25.15       27.22      7.52 o
   6   8   2       64.20       64.34      8.48 o
   7   8   2        2.53       11.01     11.04 o
   8   8   2        1.06        1.51      8.75 o
  -4   9   2       25.84       17.06      9.17 o
  -3   9   2       64.39       73.43      9.53 o
  -2   9   2      146.14      152.52     10.54 o
  -1   9   2        4.26        4.81      7.40 o
   0   9   2       16.70        9.55     11.04 o
   1   9   2        0.16       -6.80      6.80 o
   2   9   2        6.59       -0.75     10.42 o
   3   9   2       15.65       38.54     13.45 o
   4   9   2       79.43       77.45     16.66 o
 -15   1   3       41.79       62.33      9.51 o
 -14   1   3        0.09       -2.31      7.53 o
 -13   1   3      258.69      265.40     12.47 o
 -12   1   3        0.04        3.41      6.86 o
 -11   1   3       86.33       78.38      7.99 o
 -10   1   3        4.44        0.40      8.19 o
  -9   1   3        2.12        5.60      3.89 o
  -8   1   3      536.63      488.70     11.66 o
  -7   1   3      355.75      321.74      6.68 o
  -6   1   3       23.44       28.22      3.54 o
  -5   1   3     1403.17     1460.80     13.96 o
  -4   1   3        3.70        2.38      2.41 o
  -3   1   3     1407.86     1530.80     13.71 o
  -2   1   3     7845.72     8333.96     44.94 o
  -1   1   3      195.37      183.12      3.54 o
   0   1   3     1157.16     1235.19      8.58 o
   1   1   3     1511.11     1575.87     10.47 o
   2   1   3     5715.32     5952.93     30.67 o
   3   1   3     1274.92     1271.97     10.38 o
   4   1   3     1351.13     1348.93     14.59 o
   5   1   3      435.51      472.32      7.15 o
   6   1   3       46.62       36.43      3.61 o
   7   1   3      446.84      384.69      7.75 o
   8   1   3        2.24        2.44      3.98 o
   9   1   3       95.39      103.60      5.70 o
  10   1   3       42.03       32.11      5.32 o
  11   1   3       86.30       81.13      6.23 o
  12   1   3        6.40        4.20      6.53 o
  13   1   3       61.97       83.90      9.89 o
  14   1   3       43.68       47.94     10.92 o
  15   1   3       33.03       29.28      9.43 o
 -15   2   3        1.07       -4.35      8.07 o
 -14   2   3       14.12       -0.81      9.99 o
 -13   2   3       48.30       47.28      8.09 o
 -12   2   3       60.50       55.37      7.74 o
 -11   2   3      116.72      123.89      8.80 o
 -10   2   3      233.19      215.90     10.15 o
  -9   2   3        0.33       -4.36      4.36 o
  -8   2   3      401.52      372.75     12.75 o
  -7   2   3      817.84      812.42     12.70 o
  -6   2   3      799.85      785.56      9.09 o
  -5   2   3      218.61      176.37      4.37 o
  -4   2   3     4207.69     4311.22     25.45 o
  -3   2   3      744.89      779.85      7.86 o
  -2   2   3     2080.83     2345.03     15.30 o
  -1   2   3     1844.84     2085.26     13.76 o
   0   2   3      750.09      734.62      7.04 o
   1   2   3       11.49        6.65      1.94 o
   2   2   3     4052.64     3972.91     23.06 o
   3   2   3      394.31      401.27      8.82 o
   4   2   3     3714.36     3839.90     24.11 o
   5   2   3     1152.60     1213.34     12.15 o
   6   2   3        2.24       -2.87      3.06 o
   7   2   3       35.93       41.21      4.03 o
   8   2   3       17.25       13.74      5.43 o
   9   2   3      160.63      164.46      6.72 o
  10   2   3      219.80      208.37      7.93 o
  11   2   3        3.62       13.91      5.59 o
  12   2   3       20.06       24.95      6.26 o
  13   2   3       58.51       47.70      9.03 o
  14   2   3       26.06       24.43      9.05 o
  15   2   3       17.13       42.49      9.56 o
 -14   3   3       23.98       45.33      8.73 o
 -13   3   3       44.11       33.81      8.25 o
 -12   3   3       24.60       27.15      7.55 o
 -11   3   3        0.98       -2.26      5.88 o
 -10   3   3      319.65      305.26      9.73 o
  -9   3   3       37.04       41.14      5.55 o
  -8   3   3       44.71       42.28      4.96 o
  -7   3   3     1067.16     1038.74     14.31 o
  -6   3   3       62.57       61.35      3.96 o
  -5   3   3      578.88      535.18      7.92 o
  -4   3   3     1084.28     1157.58     11.31 o
  -3   3   3     4888.63     5510.19     31.35 o
  -2   3   3     2267.19     2359.30     16.54 o
  -1   3   3      148.46      113.90      3.48 o
   0   3   3       15.05        9.54      2.10 o
   1   3   3     1545.64     1492.23     11.87 o
   2   3   3       58.99       62.81      2.98 o
   3   3   3      107.05       95.48      3.70 o
   4   3   3       53.80       51.96      3.51 o
   5   3   3      622.23      604.53      8.92 o
   6   3   3      248.58      219.42      6.27 o
   7   3   3      181.40      173.59      6.39 o
   8   3   3      147.13      160.80      6.50 o
   9   3   3      360.80      343.91      9.71 o
  10   3   3       71.64       72.34      6.13 o
  11   3   3      284.59      289.44     10.44 o
  12   3   3        1.14        3.13      6.17 o
  13   3   3        9.93       20.53      6.39 o
  14   3   3       11.80       18.99      8.93 o
 -14   4   3       34.24       39.13     10.05 o
 -13   4   3       33.76       27.31     11.92 o
 -12   4   3       46.35       68.92     10.08 o
 -11   4   3       60.73       69.14      8.87 o
 -10   4   3       88.35       73.09      6.66 o
  -9   4   3      607.94      587.41     12.65 o
  -8   4   3      162.97      151.40      9.51 o
  -7   4   3      109.20      100.03      7.87 o
  -6   4   3      375.61      365.20      7.68 o
  -5   4   3       66.23       61.84      4.11 o
  -4   4   3     2237.89     2271.72     28.20 o
  -3   4   3     3575.61     3696.60     24.43 o
  -2   4   3     1223.05     1250.92     11.74 o
  -1   4   3      331.10      348.57      6.70 o
   0   4   3      564.29      527.49      6.93 o
   1   4   3      368.90      356.46     10.03 o
   2   4   3       67.54       62.36      3.30 o
   3   4   3       53.93       62.47      3.74 o
   4   4   3      130.69      128.97      4.77 o
   5   4   3        5.30        1.60      3.39 o
   6   4   3       61.18       59.02      4.67 o
   7   4   3      142.42      133.42      6.11 o
   8   4   3      128.86      128.21      6.47 o
   9   4   3       42.37       46.07      6.09 o
  10   4   3      101.80       89.69      8.15 o
  11   4   3      180.09      174.62     10.19 o
  12   4   3        0.16        7.36      7.74 o
  13   4   3        1.43        2.39      7.63 o
  14   4   3       10.41       18.23     11.35 o
 -13   5   3        0.68        0.96      9.16 o
 -12   5   3        0.79        4.69     10.39 o
 -11   5   3       16.09       18.63      7.19 o
 -10   5   3        5.23        2.97      6.04 o
  -9   5   3       32.55       32.52      6.74 o
  -8   5   3      886.03      835.78     26.86 o
  -7   5   3      319.36      312.43     13.50 o
  -6   5   3       14.39        7.08      5.47 o
  -5   5   3       30.88       45.52      5.26 o
  -4   5   3        0.59        1.51      3.97 o
  -3   5   3       31.19       22.24      4.79 o
  -2   5   3      328.19      321.88     14.59 o
  -1   5   3      184.77      202.87      7.91 o
   0   5   3       25.36       24.53      4.58 o
   1   5   3      135.13      128.51      6.78 o
   2   5   3       65.19       60.06      4.67 o
   3   5   3       98.07      101.59      5.57 o
   4   5   3       69.34       62.00      5.32 o
   5   5   3      297.70      297.96      8.86 o
   6   5   3      199.50      201.19      8.91 o
   7   5   3       48.75       47.43      5.84 o
   8   5   3       50.52       51.14      6.22 o
   9   5   3       13.20       13.16      6.04 o
  10   5   3        0.26        3.73      6.67 o
  11   5   3       24.98       34.68      7.70 o
  12   5   3       69.89       73.19      9.29 o
  13   5   3       98.94      121.06     10.87 o
 -11   6   3        0.80       -8.25      9.12 o
 -10   6   3        7.21        6.90      8.08 o
  -9   6   3        0.91       -0.50      6.65 o
  -8   6   3       40.82       47.64      9.05 o
  -7   6   3      180.96      167.02     11.02 o
  -6   6   3        5.17       -2.95      6.32 o
  -5   6   3      244.42      208.44      9.36 o
  -4   6   3       13.60       15.86      6.97 o
  -3   6   3       66.50       77.39      9.85 o
  -2   6   3      150.28      160.52      8.24 o
  -1   6   3       28.95       40.12      6.26 o
   0   6   3      178.37      179.90      8.29 o
   1   6   3       36.24       37.60      5.78 o
   2   6   3      209.28      218.91      9.30 o
   3   6   3        0.06       -2.55      4.56 o
   4   6   3        6.91        2.97      5.28 o
   5   6   3      180.01      179.17      9.21 o
   6   6   3       58.49       67.46      9.58 o
   7   6   3       12.07       18.49      6.19 o
   8   6   3        9.66       18.27      6.81 o
   9   6   3        4.22        2.02      8.03 o
  10   6   3       18.21       12.87      9.02 o
  11   6   3        1.59       -0.03     16.74 o
 -10   7   3       57.01       59.25     10.39 o
  -9   7   3        2.05       -2.65      8.54 o
  -8   7   3       46.43       43.39     10.45 o
  -7   7   3        6.48       10.27      7.57 o
  -6   7   3       52.02       57.95      8.76 o
  -5   7   3       88.47      112.01      9.85 o
  -4   7   3       36.84       41.50      6.53 o
  -3   7   3      153.71      155.17     10.40 o
  -2   7   3       52.90       52.63      6.82 o
  -1   7   3      177.74      186.64      9.07 o
   0   7   3      101.98      101.35      7.62 o
   1   7   3       41.75       44.42      8.69 o
   2   7   3        0.00       -2.83      6.43 o
   3   7   3      161.87      169.93      9.24 o
   4   7   3        2.81        4.32      5.61 o
   5   7   3      192.27      185.18     10.04 o
   6   7   3        0.38        3.25      6.61 o
   7   7   3       52.84       56.11      8.03 o
   8   7   3       24.92       15.80     18.42 o
   9   7   3      114.01      125.50     12.91 o
  10   7   3       12.34        8.27      9.05 o
  -8   8   3       19.46       34.24      9.68 o
  -7   8   3       30.41       51.39      9.60 o
  -6   8   3       37.56       35.51      9.19 o
  -5   8   3        4.47        2.87      7.48 o
  -4   8   3       78.20      103.84     10.43 o
  -3   8   3        0.95       14.33      6.49 o
  -2   8   3        9.99       26.64      6.58 o
  -1   8   3       34.26       41.33      6.85 o
   0   8   3      112.41      132.63     10.78 o
   1   8   3        1.09        4.63      6.00 o
   2   8   3       37.78       47.70      7.12 o
   3   8   3       26.67       23.08      6.79 o
   4   8   3       61.39       72.06      8.23 o
   5   8   3        6.69        4.66      6.96 o
   6   8   3      113.54      120.47      9.55 o
   7   8   3        3.90        3.07      6.85 o
   8   8   3       40.94       33.79     10.02 o
  -4   9   3       18.61       24.41      8.91 o
  -3   9   3        2.67        2.40      7.41 o
  -2   9   3       19.21       19.02      8.23 o
  -1   9   3       12.94        7.16     10.02 o
   0   9   3       51.22       53.43      8.38 o
   1   9   3       76.74      101.00     11.43 o
   2   9   3       22.32       35.92      8.26 o
   3   9   3       95.87      125.07     18.52 o
   4   9   3        0.83        0.09      8.12 o
 -15   0   4       50.16       71.93     14.08 o
 -14   0   4        2.91        7.90     15.66 o
 -13   0   4       59.69       67.12     12.17 o
 -12   0   4        7.94       12.14     22.09 o
 -11   0   4      244.73      236.50     25.08 o
 -10   0   4        1.09        7.67     10.01 o
  -9   0   4        6.56       13.14      8.73 o
  -8   0   4       18.21       17.16      7.51 o
  -7   0   4        2.47        0.38      4.47 o
  -6   0   4     2787.78     2900.68     26.88 o
  -5   0   4      536.20      538.34      8.52 o
  -4   0   4     4535.57     4618.20     36.26 o
  -3   0   4      270.07      205.82      4.98 o
  -2   0   4    16776.00    17466.58    113.77 o
  -1   0   4     2259.33     2531.90     20.87 o
   0   0   4     1811.88     1921.31     16.55 o
   1   0   4    11521.65    12041.06     81.25 o
   2   0   4     1684.29     1495.75     15.02 o
   3   0   4     1626.55     1399.16     15.65 o
   4   0   4     1328.85     1245.14     15.82 o
   5   0   4      932.82      881.57     14.05 o
   6   0   4      785.04      794.83     14.36 o
   7   0   4      633.58      659.34     14.00 o
   8   0   4      142.22      171.08      8.87 o
   9   0   4      121.14      127.70      8.87 o
  10   0   4       57.20       46.34      7.48 o
  11   0   4      645.40      673.69     17.95 o
  12   0   4       25.75       15.21      7.85 o
  13   0   4      110.31      114.46     30.63 o
  14   0   4       48.47       55.83     13.90 o
  15   0   4      236.19      279.91     20.51 o
 -15   1   4       16.91       26.19      8.58 o
 -14   1   4       10.68       16.25     10.52 o
 -13   1   4      112.69      126.32     10.28 o
 -12   1   4       98.92      101.64      8.72 o
 -11   1   4       64.09       58.35      7.82 o
 -10   1   4       81.70       84.27      8.18 o
  -9   1   4       42.79       39.30      6.61 o
  -8   1   4       60.22       52.87      4.51 o
  -7   1   4      759.10      760.95     11.12 o
  -6   1   4        0.75        3.38      3.29 o
  -5   1   4     3044.45     3030.89     22.71 o
  -4   1   4      193.27      183.11      4.83 o
  -3   1   4    13172.14    13961.64     73.34 o
  -2   1   4     7689.99     8121.28     40.20 o
  -1   1   4     2657.81     2779.47     16.36 o
   0   1   4    10016.95    10591.63     50.67 o
   1   1   4     4101.35     4088.93     22.36 o
   2   1   4      960.06      897.78      7.96 o
   3   1   4      259.83      317.03      5.15 o
   4   1   4       21.34        8.73      2.38 o
   5   1   4     1322.29     1379.84     12.90 o
   6   1   4      381.95      369.72      7.17 o
   7   1   4       20.55       17.42      3.79 o
   8   1   4      118.12      107.67      5.49 o
   9   1   4      226.47      217.15     10.14 o
  10   1   4      296.98      283.85      8.58 o
  11   1   4        4.04        1.26      5.16 o
  12   1   4      367.72      366.31     11.86 o
  13   1   4       11.38        9.88      8.35 o
  14   1   4       86.23       87.21     10.33 o
  15   1   4        4.62       24.72      9.35 o
 -15   2   4       31.17       40.13     10.78 o
 -14   2   4        1.06        8.73      7.58 o
 -13   2   4       32.95       29.63     11.17 o
 -12   2   4        1.32       -0.43      6.55 o
 -11   2   4       54.42       36.38      7.63 o
 -10   2   4        2.40       -6.34      6.34 o
  -9   2   4       23.43       21.34      7.31 o
  -8   2   4       67.40       61.44      8.46 o
  -7   2   4      162.41      155.68      6.14 o
  -6   2   4     1770.44     1711.35     17.31 o
  -5   2   4     4837.69     4944.12     29.06 o
  -4   2   4     1368.36     1507.97     12.25 o
  -3   2   4     3003.71     3423.66     21.06 o
  -2   2   4      389.91      426.07      5.73 o
  -1   2   4     4663.18     4933.62     27.14 o
   0   2   4     2553.68     2624.59     16.71 o
   1   2   4     1605.93     1705.96     12.54 o
   2   2   4     3052.04     3224.29     20.13 o
   3   2   4     1971.08     2166.18     15.82 o
   4   2   4     1192.28     1253.53     12.39 o
   5   2   4      136.93      135.07      4.68 o
   6   2   4      203.33      192.97      6.81 o
   7   2   4       89.97       78.59      4.77 o
   8   2   4      122.07      115.87      5.79 o
   9   2   4       19.00       21.79      4.89 o
  10   2   4       92.60       91.44      6.34 o
  11   2   4       41.30       40.84      5.77 o
  12   2   4       15.77        8.92      5.99 o
  13   2   4       33.38       36.50      7.27 o
  14   2   4        4.78       -2.98      8.52 o
  15   2   4        6.38       17.92      9.57 o
 -14   3   4        6.02       11.26      7.88 o
 -13   3   4       10.53        6.52      7.63 o
 -12   3   4       89.77       69.40      9.02 o
 -11   3   4       23.47       23.79      8.44 o
 -10   3   4      248.25      239.44     10.62 o
  -9   3   4     1204.53     1164.91     16.91 o
  -8   3   4      239.12      242.48      8.08 o
  -7   3   4      316.43      286.37      8.05 o
  -6   3   4       17.56       13.23      3.23 o
  -5   3   4       38.71       43.75      3.48 o
  -4   3   4      188.78      193.30      4.96 o
  -3   3   4     3407.09     3736.90     23.83 o
  -2   3   4      102.98      117.51      3.70 o
  -1   3   4      407.01      408.54      6.10 o
   0   3   4       27.09       29.45      2.63 o
   1   3   4      427.49      412.74      5.73 o
   2   3   4       16.80       14.19      2.64 o
   3   3   4       54.08       43.28      3.23 o
   4   3   4     5584.87     5926.05     35.05 o
   5   3   4     2578.27     2718.82     21.03 o
   6   3   4      322.81      298.85      7.04 o
   7   3   4        4.40        6.19      4.12 o
   8   3   4       69.02       74.07      5.56 o
   9   3   4        0.04        5.28      4.84 o
  10   3   4       19.95       16.98      5.08 o
  11   3   4      528.30      564.45     13.68 o
  12   3   4       68.82       80.82      7.84 o
  13   3   4        1.68        8.95      6.89 o
  14   3   4       11.00        8.83      9.21 o
 -13   4   4        1.72        2.57      8.15 o
 -12   4   4      199.01      195.28     12.90 o
 -11   4   4       87.81       86.87      9.74 o
 -10   4   4      156.20      144.73      7.81 o
  -9   4   4      407.68      385.31     10.65 o
  -8   4   4      492.35      457.70     10.78 o
  -7   4   4      117.39      111.81      7.25 o
  -6   4   4        5.99        4.62      4.18 o
  -5   4   4     1292.84     1238.39     13.27 o
  -4   4   4     1336.64     1355.53     25.01 o
  -3   4   4     1668.46     1681.34     14.95 o
  -2   4   4     1413.44     1429.04     13.23 o
  -1   4   4      805.39      799.24      9.36 o
   0   4   4       10.93       12.21      2.74 o
   1   4   4      144.33      127.51      5.30 o
   2   4   4        5.40        7.63      2.69 o
   3   4   4     2111.82     2178.09     17.60 o
   4   4   4     1127.91     1142.84     12.55 o
   5   4   4      148.76      134.69      5.03 o
   6   4   4      414.51      422.38      8.71 o
   7   4   4      396.63      397.88      9.04 o
   8   4   4        3.04        3.08      5.39 o
   9   4   4      725.56      684.44     13.88 o
  10   4   4        8.21       12.69      5.46 o
  11   4   4        1.76       -5.48      6.17 o
  12   4   4       13.99       23.41      9.57 o
  13   4   4      152.84      166.85     11.69 o
 -13   5   4       75.18       53.34     10.61 o
 -12   5   4        4.96        9.78      9.79 o
 -11   5   4      241.49      230.17     13.23 o
 -10   5   4        5.77       -1.04      9.66 o
  -9   5   4      206.52      188.80      9.64 o
  -8   5   4       47.31       38.18      7.94 o
  -7   5   4        4.10        6.01      5.78 o
  -6   5   4      298.81      284.91      9.95 o
  -5   5   4       18.28       19.18      4.92 o
  -4   5   4      553.55      581.74     10.77 o
  -3   5   4      233.02      200.50      8.01 o
  -2   5   4      237.06      248.29      9.90 o
  -1   5   4     1566.39     1583.69     25.34 o
   0   5   4       14.66       21.62      4.75 o
   1   5   4       48.67       48.91      4.47 o
   2   5   4      489.61      491.53      9.70 o
   3   5   4      663.83      686.61     11.80 o
   4   5   4     1078.82     1087.38     19.31 o
   5   5   4      118.09      140.63      6.86 o
   6   5   4      997.82      918.35     20.72 o
   7   5   4      109.54      104.01      9.85 o
   8   5   4      190.96      216.63     12.54 o
   9   5   4       31.64       24.98      7.31 o
  10   5   4      205.59      214.24     10.88 o
  11   5   4       15.13       25.86      7.53 o
  12   5   4      153.36      171.51     11.34 o
 -11   6   4        8.45       -2.34     25.78 o
 -10   6   4        1.00        1.53      7.56 o
  -9   6   4       62.75       53.67     12.76 o
  -8   6   4       16.42       24.70      7.44 o
  -7   6   4        0.43       -5.67      8.39 o
  -6   6   4      140.48      124.47     13.88 o
  -5   6   4      320.09      339.28     13.41 o
  -4   6   4      730.48      666.37     35.21 o
  -3   6   4       12.42       11.93      5.63 o
  -2   6   4        1.81       -2.12      5.45 o
  -1   6   4       33.33       28.28      5.72 o
   0   6   4      821.88      820.90     16.08 o
   1   6   4        1.50        2.02      5.29 o
   2   6   4      163.54      173.93      9.06 o
   3   6   4      669.93      661.60     14.97 o
   4   6   4        1.22        2.17      9.33 o
   5   6   4      374.24      383.11     13.06 o
   6   6   4       47.89       47.47      6.87 o
   7   6   4      341.29      352.78     12.35 o
   8   6   4        3.14        4.05      6.18 o
   9   6   4      258.28      258.44     13.81 o
  10   6   4        3.43        6.71      8.91 o
  11   6   4        0.07       -8.90      8.90 o
 -10   7   4        1.96        9.14      9.12 o
  -9   7   4       28.09       36.70     13.98 o
  -8   7   4       20.44       16.30      8.44 o
  -7   7   4        1.30       -7.05      7.05 o
  -6   7   4      169.69      168.14     11.48 o
  -5   7   4        1.31        0.59      7.73 o
  -4   7   4        0.04       -3.68      5.62 o
  -3   7   4       81.60       67.36      7.28 o
  -2   7   4        6.19        4.11      5.35 o
  -1   7   4        4.37        9.45      5.65 o
   0   7   4        0.93        3.82      6.44 o
   1   7   4        3.54       -0.73      5.44 o
   2   7   4       38.70       48.56      6.61 o
   3   7   4       22.26       29.20      6.11 o
   4   7   4       42.56       45.08      7.05 o
   5   7   4      211.12      206.43     10.32 o
   6   7   4       15.26       17.36      8.86 o
   7   7   4       42.20       32.49      7.18 o
   8   7   4       85.54      102.01      9.48 o
   9   7   4        9.14        7.70      8.62 o
  10   7   4        0.29       -7.88     16.61 o
  -7   8   4        2.23        2.83      8.09 o
  -6   8   4       39.15       35.85     14.71 o
  -5   8   4        5.70       21.65     11.55 o
  -4   8   4       26.11       39.36      8.76 o
  -3   8   4        0.05       -2.80      6.53 o
  -2   8   4       20.40       27.82      6.53 o
  -1   8   4        6.66        7.27      5.96 o
   0   8   4       21.86       21.90      6.59 o
   1   8   4        1.79        0.80      5.87 o
   2   8   4        1.08        1.39      6.23 o
   3   8   4        0.16        7.71      6.58 o
   4   8   4       15.85       21.69      7.34 o
   5   8   4       19.06       11.21      7.51 o
   6   8   4        6.19       15.39      7.66 o
   7   8   4       42.35       43.72      8.67 o
  -3   9   4       49.23       63.94     14.04 o
  -2   9   4       44.70       56.26      9.03 o
  -1   9   4        9.77       -2.57      7.31 o
   0   9   4       46.18       59.29      8.53 o
   1   9   4        0.93        7.92      8.60 o
   2   9   4       28.19       43.54      8.68 o
   3   9   4        0.00       10.55      8.06 o
 -15   1   5       21.30       30.44      8.65 o
 -14   1   5       54.29       67.14      9.46 o
 -13   1   5       25.61       26.32      8.15 o
 -12   1   5        7.63        9.05      6.85 o
 -11   1   5      131.31      106.65      8.71 o
 -10   1   5      655.67      614.84     15.38 o
  -9   1   5       16.66       18.44      8.07 o
  -8   1   5      723.29      738.84     14.80 o
  -7   1   5      377.99      356.92      7.95 o
  -6   1   5        8.04       18.01      3.69 o
  -5   1   5       43.43       82.14      4.35 o
  -4   1   5        0.75        0.11      2.79 o
  -3   1   5        0.39        2.57      2.21 o
  -2   1   5     3562.06     3641.38     21.13 o
  -1   1   5      159.74      129.17      3.24 o
   0   1   5     6522.35     6809.10     34.83 o
   1   1   5     1361.27     1366.23     12.03 o
   2   1   5      112.82      109.80      3.22 o
   3   1   5     2073.86     2172.45     15.48 o
   4   1   5     2357.60     2497.86     17.99 o
   5   1   5     2149.33     2246.73     17.69 o
   6   1   5      398.23      403.42      7.61 o
   7   1   5      143.42      162.84      5.75 o
   8   1   5       35.89       39.13      4.66 o
   9   1   5        0.41       -2.74      4.59 o
  10   1   5      413.23      397.27     10.09 o
  11   1   5      254.25      270.61     10.68 o
  12   1   5       11.56        9.73      5.99 o
  13   1   5       64.82       84.48      8.06 o
  14   1   5       10.37       10.01      9.81 o
  15   1   5       10.82       10.67     11.71 o
 -14   2   5        7.30       10.33      7.81 o
 -13   2   5       18.23       26.14      7.76 o
 -12   2   5       20.71       24.01      7.10 o
 -11   2   5      337.05      341.87     12.51 o
 -10   2   5        4.71        6.13      6.11 o
  -9   2   5      281.01      292.26     10.79 o
  -8   2   5        2.66       -3.82      4.45 o
  -7   2   5     1401.31     1309.54     36.13 o
  -6   2   5      227.03      193.50      6.27 o
  -5   2   5     5761.50     5824.97     40.15 o
  -4   2   5      152.07      146.54      4.76 o
  -3   2   5     2876.92     2900.17     19.09 o
  -2   2   5      363.53      392.51      5.81 o
  -1   2   5      161.54      140.35      3.76 o
   0   2   5      556.27      503.35      6.50 o
   1   2   5     1042.00      945.12      8.97 o
   2   2   5     3376.11     3312.61     20.97 o
   3   2   5     1964.47     1958.06     15.12 o
   4   2   5     1483.99     1512.97     13.54 o
   5   2   5       57.01       49.32      3.91 o
   6   2   5      261.61      234.46      6.32 o
   7   2   5      191.46      203.88      6.51 o
   8   2   5      339.17      324.14      8.78 o
   9   2   5        1.98       -2.53      4.68 o
  10   2   5      538.66      525.13     11.41 o
  11   2   5        5.13        6.43      5.36 o
  12   2   5       74.51       92.00     10.77 o
  13   2   5       21.23       19.01      6.96 o
  14   2   5       26.66       23.63     12.44 o
 -14   3   5       65.30       76.95      9.47 o
 -13   3   5        0.01        3.65      6.86 o
 -12   3   5      230.72      247.06     11.61 o
 -11   3   5       53.28       51.34      7.16 o
 -10   3   5     1213.80     1168.86     29.34 o
  -9   3   5      773.82      706.67     13.29 o
  -8   3   5      258.58      249.51      8.42 o
  -7   3   5      546.28      522.39     10.47 o
  -6   3   5      765.89      733.54     13.82 o
  -5   3   5      437.37      421.18      7.20 o
  -4   3   5        9.88       22.44      3.13 o
  -3   3   5     3151.51     3363.52     22.56 o
  -2   3   5     5243.25     5786.51     33.21 o
  -1   3   5      137.11      131.10      4.00 o
   0   3   5       34.32       24.66      2.86 o
   1   3   5        5.61        9.64      2.64 o
   2   3   5       29.01       50.36      3.31 o
   3   3   5       12.34        5.17      2.75 o
   4   3   5      667.42      695.59      9.39 o
   5   3   5      410.32      416.86      7.78 o
   6   3   5       95.72       86.45      5.37 o
   7   3   5      612.51      590.25     10.28 o
   8   3   5      212.30      220.81      8.56 o
   9   3   5       61.16       55.69      5.79 o
  10   3   5        4.89        4.05      5.04 o
  11   3   5     1311.87     1254.09     19.99 o
  12   3   5      295.67      278.45     12.34 o
  13   3   5       63.79       80.83      8.33 o
  14   3   5        2.42       -5.92     11.66 o
 -13   4   5       34.62       41.77      9.76 o
 -12   4   5        0.15       -0.33      9.77 o
 -11   4   5       64.17       70.82     11.02 o
 -10   4   5       14.71       27.19      6.40 o
  -9   4   5      254.88      264.00      9.40 o
  -8   4   5       89.18       98.68      6.74 o
  -7   4   5       17.10       11.48      4.63 o
  -6   4   5        0.52        0.71      4.13 o
  -5   4   5        2.53       10.24      3.65 o
  -4   4   5     1269.90     1353.33     13.88 o
  -3   4   5     1851.75     1855.95     16.25 o
  -2   4   5      179.10      191.79      5.45 o
  -1   4   5     2052.76     2133.84     20.52 o
   0   4   5      506.24      496.69      6.95 o
   1   4   5      416.08      399.67      6.90 o
   2   4   5      713.78      739.52      9.52 o
   3   4   5      820.55      835.98      9.83 o
   4   4   5      993.96      953.53     25.09 o
   5   4   5      161.05      161.72      5.85 o
   6   4   5      106.98       93.29      5.47 o
   7   4   5       37.20       42.31      5.30 o
   8   4   5      173.14      159.99      7.87 o
   9   4   5        3.34       -5.03      5.03 o
  10   4   5      125.99      125.78      8.59 o
  11   4   5        0.51       -3.58      6.55 o
  12   4   5       68.20       69.55      8.99 o
  13   4   5       66.33       97.33     11.47 o
 -12   5   5        0.23       20.99     15.45 o
 -11   5   5        0.03        2.04      7.29 o
 -10   5   5        2.32       16.32      6.79 o
  -9   5   5       21.90       23.69      6.34 o
  -8   5   5      172.60      144.39     11.24 o
  -7   5   5        3.32       -0.76      5.23 o
  -6   5   5        6.13        4.62      5.45 o
  -5   5   5       68.78       66.84      6.53 o
  -4   5   5       55.51       60.29      5.33 o
  -3   5   5        2.44       11.63      4.66 o
  -2   5   5      397.94      383.54     10.34 o
  -1   5   5      358.48      346.67      9.93 o
   0   5   5       64.30       60.31      5.97 o
   1   5   5       13.95       17.16      4.14 o
   2   5   5       86.57       85.66      5.63 o
   3   5   5       57.40       66.18      6.68 o
   4   5   5        9.90       13.64      4.83 o
   5   5   5        3.60        3.72      4.63 o
   6   5   5      315.64      309.12      9.59 o
   7   5   5       21.05       25.97      5.50 o
   8   5   5        9.75       10.03      6.13 o
   9   5   5       26.73       23.67      6.03 o
  10   5   5        7.83        1.66      7.17 o
  11   5   5       48.31       47.25      9.10 o
  12   5   5       34.44       33.23      9.50 o
 -11   6   5        6.83       15.40     11.75 o
 -10   6   5        4.30        2.44      8.25 o
  -9   6   5       20.89       24.54      8.60 o
  -8   6   5        8.12        3.65      6.56 o
  -7   6   5        0.42        6.13      6.18 o
  -6   6   5      152.64      143.92      9.79 o
  -5   6   5      932.65      867.47     20.52 o
  -4   6   5      331.52      288.30     10.29 o
  -3   6   5       18.94       10.95      5.22 o
  -2   6   5       12.21       19.29      5.82 o
  -1   6   5      156.50      154.08      8.14 o
   0   6   5       67.25       66.23      7.00 o
   1   6   5      295.85      287.74     10.31 o
   2   6   5      809.21      795.14     16.14 o
   3   6   5      327.60      341.50     11.23 o
   4   6   5      322.27      325.33     11.38 o
   5   6   5        2.87       10.03      5.83 o
   6   6   5      204.17      196.08      9.53 o
   7   6   5       11.82        8.07      6.36 o
   8   6   5      129.40      120.14     10.33 o
   9   6   5       41.53       32.32     11.51 o
  10   6   5        0.72       12.57     16.62 o
  11   6   5        0.09       10.88     13.56 o
  -9   7   5       16.71        1.48      8.76 o
  -8   7   5       18.91       21.69      8.65 o
  -7   7   5        1.52        7.68      7.87 o
  -6   7   5      105.69      115.15     12.76 o
  -5   7   5       30.14       41.61      7.74 o
  -4   7   5      138.44      160.66     10.55 o
  -3   7   5       62.48       81.06      7.14 o
  -2   7   5      369.42      349.02     12.01 o
  -1   7   5       24.24       34.45      6.23 o
   0   7   5      172.66      176.64      9.11 o
   1   7   5      267.53      295.85     11.19 o
   2   7   5      240.85      260.96     10.85 o
   3   7   5       22.63       20.11      6.15 o
   4   7   5       87.60      103.93      8.30 o
   5   7   5      288.29      283.92     11.87 o
   6   7   5       20.59       31.23      7.82 o
   7   7   5      100.14      112.01     14.81 o
   8   7   5        0.01       12.84      8.22 o
   9   7   5       54.84       60.24     11.75 o
  -7   8   5        1.03        3.50     13.67 o
  -6   8   5      170.57      163.80     12.38 o
  -5   8   5      262.03      246.38     14.34 o
  -4   8   5        0.23       15.69      7.90 o
  -3   8   5       43.32       67.44      9.02 o
  -2   8   5       39.70       62.24      7.78 o
  -1   8   5       81.86       86.89     11.19 o
   0   8   5        0.34       -5.76      5.76 o
   1   8   5        3.43        2.98      7.16 o
   2   8   5      211.24      209.23     12.35 o
   3   8   5       33.85       51.51      8.61 o
   4   8   5       90.94      103.65      9.58 o
   5   8   5       52.32       48.68     10.71 o
   6   8   5        0.95       -1.88      8.37 o
   7   8   5       36.82       50.03     11.61 o
  -3   9   5        1.07       12.30      9.14 o
  -2   9   5        0.46        0.58      7.53 o
  -1   9   5       24.71       26.19     13.18 o
   0   9   5        4.40        2.90      7.63 o
   1   9   5        8.60      -10.34     12.70 o
   2   9   5        1.91        1.08      8.89 o
 -15   0   6       10.28       39.15     13.64 o
 -14   0   6       78.45       87.92     14.58 o
 -13   0   6       11.70       -3.96     11.08 o
 -12   0   6       81.92       67.69     11.85 o
 -11   0   6      252.94      223.09     22.37 o
 -10   0   6      527.35      501.48     20.24 o
  -9   0   6        0.34       -2.38     11.58 o
  -8   0   6     2932.14     2922.37     43.75 o
  -7   0   6     1186.44     1140.52     64.81 o
  -6   0   6     3576.76     3498.07     45.29 o
  -5   0   6      311.41      330.39     10.73 o
  -4   0   6     5271.12     5175.97     41.09 o
  -3   0   6     1253.05     1233.69     14.57 o
  -2   0   6        4.68       17.15      5.18 o
  -1   0   6    13121.62    13866.07     93.05 o
   0   0   6      860.13      740.61      9.53 o
   1   0   6     2128.29     2114.53     19.36 o
   2   0   6      454.69      494.80     13.92 o
   3   0   6      262.17      268.85      6.87 o
   4   0   6        8.73       14.43      4.09 o
   5   0   6        1.71        5.80      4.35 o
   6   0   6      413.97      379.55     10.49 o
   7   0   6      122.15      105.83      7.28 o
   8   0   6       77.98       81.59      7.85 o
   9   0   6      351.18      338.21     12.48 o
  10   0   6       64.93       57.46      8.62 o
  11   0   6       39.12       30.47      7.73 o
  12   0   6       14.59        9.60      7.79 o
  13   0   6       62.86       80.05     17.32 o
  14   0   6       26.20       32.48     17.42 o
 -14   1   6        3.64       14.70      8.48 o
 -13   1   6        2.02        4.50      7.30 o
 -12   1   6      342.56      330.80     12.82 o
 -11   1   6     1352.45     1313.12     22.99 o
 -10   1   6     1253.17     1306.87     22.21 o
  -9   1   6       79.61       69.33      7.37 o
  -8   1   6     1017.54     1030.42     17.95 o
  -7   1   6     1813.60     1779.19     31.05 o
  -6   1   6      464.16      499.85     13.08 o
  -5   1   6      136.32      100.10      4.81 o
  -4   1   6     1784.69     2017.78     17.44 o
  -3   1   6     5459.16     5799.79     31.75 o
  -2   1   6      138.42      149.09      3.75 o
  -1   1   6      271.47      319.35      4.88 o
   0   1   6       17.04       19.90      2.77 o
   1   1   6     1325.16     1463.10     13.19 o
   2   1   6     2467.08     2573.38     19.67 o
   3   1   6     2939.97     3040.75     19.96 o
   4   1   6      113.26      128.82      4.81 o
   5   1   6      254.53      202.80      5.42 o
   6   1   6       10.20        9.66      3.25 o
   7   1   6      361.20      338.15      7.77 o
   8   1   6        9.24        2.45      4.24 o
   9   1   6      231.04      193.62      9.63 o
  10   1   6     1598.28     1583.02     19.03 o
  11   1   6      325.15      322.63      9.76 o
  12   1   6       92.71      115.61      7.57 o
  13   1   6       15.40       14.91      7.13 o
  14   1   6       54.59       39.24      9.51 o
 -14   2   6       10.71       20.25      7.88 o
 -13   2   6       18.29       17.08      9.28 o
 -12   2   6        0.02       -4.06      6.62 o
 -11   2   6        0.01        2.13      6.34 o
 -10   2   6      200.51      196.47      9.92 o
  -9   2   6      375.51      365.43     11.91 o
  -8   2   6       69.30       70.41      7.06 o
  -7   2   6       66.09       48.29      4.94 o
  -6   2   6      362.93      375.53     13.47 o
  -5   2   6      301.17      292.20      7.12 o
  -4   2   6      653.21      662.22      7.98 o
  -3   2   6     3255.90     3591.36     22.81 o
  -2   2   6      734.24      760.87      8.50 o
  -1   2   6      797.58      838.80      8.76 o
   0   2   6     1489.93     1619.66     14.86 o
   1   2   6       24.07       29.27      2.53 o
   2   2   6     3179.89     3513.02     22.29 o
   3   2   6     1219.13     1269.50     11.85 o
   4   2   6       48.45       60.23      3.79 o
   5   2   6      882.39      975.52     11.50 o
   6   2   6      178.98      173.08      5.85 o
   7   2   6        0.19        0.60      3.56 o
   8   2   6      632.31      623.22     11.14 o
   9   2   6       36.28       37.90      5.37 o
  10   2   6      112.36      130.75      9.53 o
  11   2   6      862.39      882.20     15.16 o
  12   2   6       70.82       82.93      6.99 o
  13   2   6        8.01        4.84      6.65 o
  14   2   6        3.55        3.94      7.35 o
 -14   3   6        1.69        9.43      8.23 o
 -13   3   6        0.02       -1.44      7.07 o
 -12   3   6        0.91        0.52      6.58 o
 -11   3   6       23.51       22.64      6.85 o
 -10   3   6      187.02      188.60      9.51 o
  -9   3   6       44.18       34.52      8.08 o
  -8   3   6       24.64       14.10      5.08 o
  -7   3   6      138.99      140.58      6.67 o
  -6   3   6      193.58      188.19      7.89 o
  -5   3   6        1.19        4.76      3.91 o
  -4   3   6        0.73        1.93      2.81 o
  -3   3   6        3.88       -0.72      2.64 o
  -2   3   6       64.23       70.68      3.57 o
  -1   3   6     1201.02     1194.21     11.70 o
   0   3   6       82.74       75.79      3.65 o
   1   3   6      348.37      364.00      6.36 o
   2   3   6     1092.54     1060.60     11.18 o
   3   3   6      581.05      556.46      8.20 o
   4   3   6      548.09      612.54     11.56 o
   5   3   6      846.99      894.00     13.01 o
   6   3   6       49.24       48.48      4.46 o
   7   3   6       48.02       46.81      4.82 o
   8   3   6      233.64      213.90      7.61 o
   9   3   6       12.55       13.98      4.91 o
  10   3   6       25.54       29.88      6.29 o
  11   3   6      105.91      129.33      7.58 o
  12   3   6      148.98      162.61     10.37 o
  13   3   6        1.69       -0.70      7.22 o
  14   3   6        0.69        9.18      8.56 o
 -13   4   6       30.21       26.00     14.81 o
 -12   4   6       44.71       54.77      9.61 o
 -11   4   6       80.19       71.51      9.00 o
 -10   4   6       42.86       58.00      7.17 o
  -9   4   6       25.82       27.84      7.74 o
  -8   4   6      580.64      516.30     11.68 o
  -7   4   6      499.82      513.19     11.48 o
  -6   4   6       33.13       26.68      5.04 o
  -5   4   6       83.01       72.50      5.46 o
  -4   4   6      113.35      111.53      4.86 o
  -3   4   6        0.05        0.06      2.99 o
  -2   4   6      118.22      104.73      4.21 o
  -1   4   6      101.82       82.28      6.41 o
   0   4   6      164.70      159.05      5.14 o
   1   4   6       62.81       62.31      3.83 o
   2   4   6     1235.12     1177.87     14.91 o
   3   4   6       20.63       26.44      3.84 o
   4   4   6      256.67      261.99      6.74 o
   5   4   6      318.62      318.84      7.75 o
   6   4   6      201.06      208.37      6.97 o
   7   4   6        5.39        8.52      5.16 o
   8   4   6       43.91       49.40      6.23 o
   9   4   6       35.77       40.45      6.29 o
  10   4   6       71.80       60.14      7.45 o
  11   4   6       87.37       88.40      8.50 o
  12   4   6        2.89       18.36      8.58 o
  13   4   6        6.85        6.54      8.94 o
 -12   5   6       41.81       70.29     10.77 o
 -11   5   6      192.50      198.89     13.08 o
 -10   5   6        0.34        5.45      7.79 o
  -9   5   6       36.49       58.95      8.96 o
  -8   5   6        0.44       -0.62      5.35 o
  -7   5   6       20.33       24.44      5.72 o
  -6   5   6        3.60       -1.97      5.04 o
  -5   5   6        8.73        4.77      5.09 o
  -4   5   6      265.66      263.77      8.73 o
  -3   5   6      403.05      375.39     13.06 o
  -2   5   6      137.31      115.23      7.07 o
  -1   5   6     1475.69     1464.56     20.00 o
   0   5   6       71.33       71.94      5.26 o
   1   5   6     2827.26     2857.64     25.78 o
   2   5   6       66.32       75.96      5.66 o
   3   5   6       72.52       69.68      6.06 o
   4   5   6      439.29      457.40     10.56 o
   5   5   6      585.22      579.45     13.63 o
   6   5   6      232.65      215.31      8.40 o
   7   5   6        0.18        0.13      6.33 o
   8   5   6      153.44      152.58     10.64 o
   9   5   6        0.11       -1.71      6.23 o
  10   5   6        2.55        4.70      6.48 o
  11   5   6        0.22        3.94      8.20 o
  12   5   6       37.19       39.91      9.37 o
 -11   6   6       44.94       62.35     13.34 o
 -10   6   6       87.18      121.34     13.69 o
  -9   6   6       33.33       34.39     10.17 o
  -8   6   6       12.03       17.27      7.53 o
  -7   6   6        4.96       -2.85      6.10 o
  -6   6   6      120.67      103.19      9.06 o
  -5   6   6      473.73      464.85     15.33 o
  -4   6   6      753.25      730.25     18.63 o
  -3   6   6       52.96       46.84      6.15 o
  -2   6   6      656.87      674.74     14.90 o
  -1   6   6       40.34       40.30      6.32 o
   0   6   6      212.83      219.29      9.41 o
   1   6   6      288.80      282.33     13.44 o
   2   6   6      240.09      245.97      9.78 o
   3   6   6      613.33      657.88     15.14 o
   4   6   6      349.70      367.80     11.82 o
   5   6   6      251.91      222.52      9.90 o
   6   6   6       15.89       15.45      6.04 o
   7   6   6        0.00       -7.15      7.15 o
   8   6   6        6.69        5.17      7.45 o
   9   6   6       61.08       67.78      9.50 o
  10   6   6        5.55       10.16     13.46 o
  11   6   6        7.11        1.85      9.30 o
  -9   7   6        0.31        4.38      8.50 o
  -8   7   6        3.34       11.34      7.90 o
  -7   7   6       43.78       43.79      8.56 o
  -6   7   6        6.42        8.71      7.39 o
  -5   7   6        4.16       17.20      7.19 o
  -4   7   6       10.02       13.78      6.73 o
  -3   7   6        0.35       -4.41      5.82 o
  -2   7   6        0.50       -1.50      6.04 o
  -1   7   6       38.91       43.16      6.95 o
   0   7   6        4.45        3.76      5.50 o
   1   7   6        5.52        4.38      5.47 o
   2   7   6       56.38       62.10      6.88 o
   3   7   6       12.64        9.84      6.42 o
   4   7   6      118.24      131.75     10.49 o
   5   7   6        7.71       -5.74      6.53 o
   6   7   6        0.22       13.91      9.56 o
   7   7   6       29.37       42.11      8.46 o
   8   7   6       14.74       20.31     16.80 o
   9   7   6        1.11       17.78      8.92 o
  -7   8   6       13.00       20.65     13.99 o
  -6   8   6      309.58      265.96     18.52 o
  -5   8   6       66.83       48.97      9.42 o
  -4   8   6        1.06       -3.68      7.79 o
  -3   8   6       65.76       81.59      9.60 o
  -2   8   6      216.08      223.36     11.41 o
  -1   8   6        0.27       -6.54      6.54 o
   0   8   6        5.49        6.06      6.30 o
   1   8   6       71.83       70.64     10.17 o
   2   8   6        1.27        8.26      7.86 o
   3   8   6       38.40       37.99      9.36 o
   4   8   6      218.48      218.08     18.49 o
   5   8   6       32.59       32.82      9.46 o
   6   8   6        5.08       -1.21      9.86 o
  -1   9   6       44.13       50.21     11.85 o
   0   9   6        1.82       18.39      9.67 o
   1   9   6       12.82       13.10      9.65 o
 -14   1   7       30.52       34.19      8.44 o
 -13   1   7        1.12       15.75      9.40 o
 -12   1   7      162.97      162.20     10.29 o
 -11   1   7       32.96       34.55      7.01 o
 -10   1   7      366.60      370.64     17.63 o
  -9   1   7      760.19      747.63     23.28 o
  -8   1   7      281.65      260.27     10.09 o
  -7   1   7        0.40        2.26      5.35 o
  -6   1   7      525.13      536.24      9.55 o
  -5   1   7       87.12       89.28      4.82 o
  -4   1   7       38.15       16.78      2.73 o
  -3   1   7       27.46       34.46      3.98 o
  -2   1   7        0.89        2.11      2.37 o
  -1   1   7        5.54       10.32      2.25 o
   0   1   7       98.96       77.44      3.58 o
   1   1   7     2697.95     2864.61     21.35 o
   2   1   7      392.37      342.72      6.61 o
   3   1   7     1134.68     1123.66     10.48 o
   4   1   7      993.24     1064.65     11.11 o
   5   1   7      815.63      793.11     10.16 o
   6   1   7       66.03       70.52      4.62 o
   7   1   7        6.45        5.15      3.97 o
   8   1   7       74.14       75.32      5.61 o
   9   1   7       67.33       62.94      5.89 o
  10   1   7      183.92      177.40     10.63 o
  11   1   7        4.36        3.77      5.46 o
  12   1   7       34.43       29.95      6.76 o
  13   1   7       11.06       11.22      6.45 o
  14   1   7       54.03       52.70      9.76 o
 -14   2   7       21.41       22.27      8.37 o
 -13   2   7       16.57       21.71      7.66 o
 -12   2   7       63.51       69.09      9.57 o
 -11   2   7       15.84       14.58      6.31 o
 -10   2   7       86.15       95.69      8.28 o
  -9   2   7      645.69      638.72     15.34 o
  -8   2   7      166.73      155.80      8.47 o
  -7   2   7       53.94       62.35      5.43 o
  -6   2   7      833.13      835.00     14.74 o
  -5   2   7       32.79       30.55      4.19 o
  -4   2   7     1471.00     1558.90     13.50 o
  -3   2   7      112.32      136.43      4.64 o
  -2   2   7      108.92      117.03      4.40 o
  -1   2   7       11.25       20.10      4.28 o
   0   2   7        6.63        5.08      2.42 o
   1   2   7      629.39      593.99      9.03 o
   2   2   7     1728.80     1742.39     14.01 o
   3   2   7      147.37      136.64      4.46 o
   4   2   7      421.00      435.45      7.47 o
   5   2   7      974.86     1012.68     12.01 o
   6   2   7       32.33       31.23      4.02 o
   7   2   7      192.50      178.64      6.46 o
   8   2   7       29.11       29.61      4.95 o
   9   2   7      662.91      678.63     12.39 o
  10   2   7       56.95       59.04      6.19 o
  11   2   7        0.02       -5.51      5.51 o
  12   2   7       87.84       91.26      7.86 o
  13   2   7        3.06        3.81      7.51 o
  14   2   7        4.84       12.63      8.68 o
 -13   3   7        3.56        5.64      9.60 o
 -12   3   7       91.10      106.73      9.35 o
 -11   3   7       77.77       84.96      9.14 o
 -10   3   7       79.88       84.77      7.87 o
  -9   3   7       80.78       88.17      9.13 o
  -8   3   7       76.63       80.84      7.33 o
  -7   3   7     1142.54     1056.58     17.25 o
  -6   3   7        0.93       10.80      4.50 o
  -5   3   7        5.94        3.53      3.98 o
  -4   3   7       23.33       29.79      3.55 o
  -3   3   7      231.07      201.64      6.05 o
  -2   3   7       11.21        7.57      2.81 o
  -1   3   7       94.60       89.46      4.07 o
   0   3   7      760.50      739.39     10.04 o
   1   3   7       35.31       28.77      3.19 o
   2   3   7      215.20      195.86      5.23 o
   3   3   7        9.20        4.07      3.06 o
   4   3   7      498.28      421.36     10.27 o
   5   3   7       63.39       74.35      4.84 o
   6   3   7      506.31      515.84      9.53 o
   7   3   7       22.16       27.39      4.97 o
   8   3   7       87.15       80.67      6.01 o
   9   3   7        2.68        3.56      5.01 o
  10   3   7        5.78        4.39      5.52 o
  11   3   7       26.35       23.73      6.31 o
  12   3   7      146.82      144.36      8.87 o
  13   3   7       10.41       25.59     10.40 o
 -13   4   7       17.87       39.56     14.34 o
 -12   4   7       18.44       25.20     13.61 o
 -11   4   7       97.28      132.43     11.08 o
 -10   4   7      169.52      173.59      9.78 o
  -9   4   7        7.35       11.57      5.87 o
  -8   4   7        1.65       -4.46      4.92 o
  -7   4   7       22.08       24.07      5.47 o
  -6   4   7       32.41       35.09      5.70 o
  -5   4   7        1.12       12.05      4.40 o
  -4   4   7       64.85       57.61      5.00 o
  -3   4   7       28.68       28.60      3.66 o
  -2   4   7      101.36       91.53      4.51 o
  -1   4   7      162.25      148.01      5.20 o
   0   4   7      191.02      187.57      5.60 o
   1   4   7        0.78        4.21      3.39 o
   2   4   7        7.03        8.00      3.54 o
   3   4   7      322.30      304.70     12.19 o
   4   4   7       18.48       22.70      4.18 o
   5   4   7       26.59       26.83      4.57 o
   6   4   7      144.50      138.55      6.48 o
   7   4   7      105.72      115.79      7.92 o
   8   4   7       21.60       25.43      6.07 o
   9   4   7       25.63       34.07      8.65 o
  10   4   7        1.93       -2.87      5.91 o
  11   4   7        2.06       -0.37      6.40 o
  12   4   7        1.85        5.20     10.13 o
  13   4   7        1.87        8.77     12.36 o
 -12   5   7        1.73       -2.75      9.20 o
 -11   5   7        6.53       22.60      8.75 o
 -10   5   7       11.04       15.23      9.63 o
  -9   5   7        0.05        3.40      6.98 o
  -8   5   7       21.77       36.12      6.60 o
  -7   5   7        0.11       -3.20      5.27 o
  -6   5   7        3.25       -5.14      5.25 o
  -5   5   7      125.06      117.55      7.35 o
  -4   5   7       62.36       53.10      7.60 o
  -3   5   7       97.65       87.13      6.78 o
  -2   5   7      146.13      128.16      6.51 o
  -1   5   7       18.86       19.57      4.51 o
   0   5   7        0.18        2.53      4.16 o
   1   5   7      163.46      162.27      6.87 o
   2   5   7        3.57       -3.01      5.48 o
   3   5   7        2.65        2.11      5.16 o
   4   5   7        4.98        6.61      4.88 o
   5   5   7        0.79       -2.87      4.80 o
   6   5   7        8.29        5.39      5.72 o
   7   5   7       93.67      100.00      8.00 o
   8   5   7       24.61       29.56      6.46 o
   9   5   7       16.75        9.44      6.37 o
  10   5   7        2.43        3.41      6.38 o
  11   5   7        3.96        4.31      8.70 o
  12   5   7        0.59       12.86     13.22 o
 -10   6   7        0.69       22.08     25.92 o
  -9   6   7        0.79       -9.67     10.13 o
  -8   6   7        0.27        4.54      7.11 o
  -7   6   7       13.85       13.70      9.13 o
  -6   6   7      183.84      157.42     10.51 o
  -5   6   7      200.03      198.56     11.00 o
  -4   6   7        3.44        3.38      7.03 o
  -3   6   7      196.35      187.25     10.65 o
  -2   6   7       28.15       24.14      5.81 o
  -1   6   7       93.12       99.12      7.22 o
   0   6   7      524.92      509.45     15.82 o
   1   6   7        0.48        0.83      6.91 o
   2   6   7       51.56       53.05      8.75 o
   3   6   7       64.95       71.00      8.13 o
   4   6   7       10.19        4.42      6.06 o
   5   6   7       22.42       30.29      7.01 o
   6   6   7        2.06        6.78      6.48 o
   7   6   7        0.04        3.27      6.33 o
   8   6   7       31.72       41.09      8.63 o
   9   6   7       71.59       76.39      9.95 o
  10   6   7        1.17        4.15      8.27 o
  -9   7   7       25.98       23.52      9.06 o
  -8   7   7       25.51       32.27      8.81 o
  -7   7   7       72.61       64.53      9.28 o
  -6   7   7        0.22        9.66      7.35 o
  -5   7   7       46.63       28.89     10.33 o
  -4   7   7      410.01      435.08     15.97 o
  -3   7   7        1.70        8.26      6.52 o
  -2   7   7      242.67      252.82     13.43 o
  -1   7   7        1.00       -5.69      5.69 o
   0   7   7      509.41      528.59     24.93 o
   1   7   7      147.40      150.92     10.86 o
   2   7   7       42.64       50.67      7.86 o
   3   7   7        2.64        2.77     13.35 o
   4   7   7        7.19        1.10      7.02 o
   5   7   7        9.02        7.28      7.41 o
   6   7   7       18.62       39.86     10.43 o
   7   7   7        5.08       19.58      8.42 o
   8   7   7        6.77       12.08      8.23 o
  -6   8   7       73.42       40.72     11.44 o
  -5   8   7      179.85      171.43     14.13 o
  -4   8   7        3.39        8.53     14.09 o
  -3   8   7      319.25      335.33     19.81 o
  -2   8   7       72.45       95.30     12.87 o
  -1   8   7      103.51       98.52     10.69 o
   0   8   7       59.78       42.67      9.13 o
   1   8   7        1.06        0.38      7.99 o
   2   8   7       19.48       18.20      9.54 o
   3   8   7       10.93       14.23      8.82 o
   4   8   7       91.69       75.76     10.50 o
   5   8   7      177.69      200.49     18.52 o
   6   8   7       96.02       89.65     10.93 o
 -14   0   8        5.82       22.13     11.91 o
 -13   0   8      118.10      134.31     15.30 o
 -12   0   8      410.38      410.65     21.00 o
 -11   0   8        7.16        4.13     15.92 o
 -10   0   8      473.04      489.44     20.27 o
  -9   0   8     1334.44     1288.43     30.77 o
  -8   0   8       77.36       74.78     10.63 o
  -7   0   8      402.18      381.37     25.69 o
  -6   0   8       64.38       61.55     12.91 o
  -5   0   8     2116.66     2253.71     23.94 o
  -4   0   8     3151.77     3548.84     32.57 o
  -3   0   8      120.25      140.32      6.22 o
  -2   0   8       42.11       44.29      7.78 o
  -1   0   8     1686.88     1638.24     18.17 o
   0   0   8      372.03      378.76      7.48 o
   1   0   8       46.06       44.75      9.06 o
   2   0   8      377.80      390.49      7.37 o
   3   0   8      399.72      434.54      8.83 o
   4   0   8     1164.54     1213.74     16.74 o
   5   0   8      402.82      387.33     18.18 o
   6   0   8      318.05      342.34     10.62 o
   7   0   8      111.28      104.97      7.77 o
   8   0   8      587.30      572.17     17.06 o
   9   0   8     1957.47     2022.46     38.70 o
  10   0   8      120.20      121.03     10.00 o
  11   0   8       27.84       31.40      9.31 o
  12   0   8      128.67      151.22     14.18 o
  13   0   8       28.38       30.08     11.29 o
  14   0   8       30.99       61.08     17.31 o
 -14   1   8       44.65       58.75      9.21 o
 -13   1   8      116.87      127.17     10.63 o
 -12   1   8       89.24       94.30     11.56 o
 -11   1   8      248.94      234.16     11.40 o
 -10   1   8       95.32       99.25      8.67 o
  -9   1   8       69.82       71.45      7.87 o
  -8   1   8      510.20      512.96     16.14 o
  -7   1   8       47.07       53.57      6.42 o
  -6   1   8     2823.14     2951.19     30.84 o
  -5   1   8     1075.65     1167.57     14.00 o
  -4   1   8       63.13       55.66      3.36 o
  -3   1   8        5.17       10.01      2.74 o
  -2   1   8        5.22        9.97      2.76 o
  -1   1   8       19.50       23.24      2.69 o
   0   1   8       57.98       49.45      3.75 o
   1   1   8      622.57      732.41      9.70 o
   2   1   8      403.55      474.26      8.08 o
   3   1   8     1766.26     1887.10     17.76 o
   4   1   8      100.87      110.83      4.27 o
   5   1   8      315.82      304.51      9.72 o
   6   1   8      407.48      367.72      7.78 o
   7   1   8     1004.16     1004.27     13.38 o
   8   1   8     2236.32     2250.33     21.63 o
   9   1   8      137.10      127.47      7.58 o
  10   1   8       76.57       73.77      6.88 o
  11   1   8      111.94      123.44      8.20 o
  12   1   8       22.60       27.00      8.98 o
  13   1   8       89.79      103.44      9.76 o
  14   1   8        2.43       -0.30     15.92 o
 -14   2   8        8.09       27.26      9.10 o
 -13   2   8        3.53        0.88     12.59 o
 -12   2   8       16.67       11.79      7.51 o
 -11   2   8        1.78        0.97      6.20 o
 -10   2   8       76.62       78.76      7.71 o
  -9   2   8        8.67       11.79      6.35 o
  -8   2   8       91.87       76.77      7.58 o
  -7   2   8      103.13      106.36      7.36 o
  -6   2   8      434.32      400.92      9.23 o
  -5   2   8      343.21      339.57      8.12 o
  -4   2   8        1.90        3.98      3.07 o
  -3   2   8     1111.82     1057.03     11.16 o
  -2   2   8       51.09       39.67      3.28 o
  -1   2   8       26.20       27.57      2.93 o
   0   2   8     1553.99     1591.16     13.24 o
   1   2   8       82.99       62.00      4.38 o
   2   2   8      160.35      149.25      5.45 o
   3   2   8      761.16      842.87      9.69 o
   4   2   8       13.56       10.62      3.28 o
   5   2   8      119.04      121.51      5.24 o
   6   2   8       69.18       67.55      5.27 o
   7   2   8       44.49       47.01      5.39 o
   8   2   8        6.73        1.12      6.01 o
   9   2   8      291.93      259.83      9.38 o
  10   2   8       24.00       10.87      5.59 o
  11   2   8       44.65       52.79      6.95 o
  12   2   8       22.18       27.08      6.63 o
  13   2   8       10.59       23.81      7.55 o
 -13   3   8       37.25       38.30      8.51 o
 -12   3   8      101.50      101.42      9.23 o
 -11   3   8        0.21       -0.46      8.60 o
 -10   3   8        3.65        7.16      6.22 o
  -9   3   8       39.99       41.25      7.95 o
  -8   3   8       50.35       52.11      6.73 o
  -7   3   8        7.67        7.32      4.94 o
  -6   3   8        0.20        2.64      5.63 o
  -5   3   8      209.02      208.06     10.64 o
  -4   3   8      383.35      400.34      8.89 o
  -3   3   8      337.61      328.22      6.82 o
  -2   3   8      137.20      118.47      4.65 o
  -1   3   8      919.51      908.10      9.99 o
   0   3   8       86.48       82.18      4.12 o
   1   3   8     1035.22     1044.79     11.42 o
   2   3   8      826.98      791.98     14.14 o
   3   3   8        5.87        3.33      3.13 o
   4   3   8      234.19      220.18      7.83 o
   5   3   8       45.66       44.52      4.94 o
   6   3   8      453.25      426.19     11.14 o
   7   3   8      184.56      157.40      9.17 o
   8   3   8       12.58        7.39      5.33 o
   9   3   8       81.60       78.23      7.35 o
  10   3   8      112.68      121.14     13.81 o
  11   3   8       14.15       12.21      6.20 o
  12   3   8       62.19       72.11     10.11 o
  13   3   8        9.29       11.71      8.07 o
 -12   4   8       35.11       32.27      9.60 o
 -11   4   8       12.51       23.16      8.03 o
 -10   4   8       81.27       91.86      8.45 o
  -9   4   8      171.79      160.94      9.14 o
  -8   4   8        0.12       -3.40      5.48 o
  -7   4   8      207.29      182.13      8.03 o
  -6   4   8        2.23        0.04      4.68 o
  -5   4   8       89.89       86.88      6.05 o
  -4   4   8       16.99       26.69      4.69 o
  -3   4   8     1227.66     1219.34     16.73 o
  -2   4   8      517.09      557.48      9.91 o
  -1   4   8      461.70      415.23      7.95 o
   0   4   8      229.95      230.09      6.61 o
   1   4   8     1231.55     1217.12     13.53 o
   2   4   8        0.05        2.41      5.31 o
   3   4   8      238.94      245.73      7.83 o
   4   4   8      100.74       98.90      7.30 o
   5   4   8       93.29       99.76      9.67 o
   6   4   8      106.67      100.99      6.60 o
   7   4   8        6.37        3.15      5.54 o
   8   4   8       48.88       56.85      6.66 o
   9   4   8        9.06        8.04      6.17 o
  10   4   8       25.15       35.69      7.05 o
  11   4   8       12.63       15.32      6.93 o
  12   4   8        0.04        2.71      8.65 o
 -11   5   8       36.61       51.55      9.74 o
 -10   5   8       90.91       92.88     10.31 o
  -9   5   8       47.33       48.76      8.23 o
  -8   5   8       20.74       26.43      6.70 o
  -7   5   8       20.37       18.80      5.72 o
  -6   5   8       16.49       14.80      5.59 o
  -5   5   8        2.21        7.10      5.26 o
  -4   5   8        0.42       -5.58      5.58 o
  -3   5   8        0.47        8.70      5.92 o
  -2   5   8      157.27      153.56      6.75 o
  -1   5   8       35.21       34.70      5.01 o
   0   5   8     2427.75     2353.35     26.94 o
   1   5   8       13.57       13.63      5.29 o
   2   5   8      336.32      323.91     15.14 o
   3   5   8      100.20       87.46      7.06 o
   4   5   8      470.94      484.81     15.46 o
   5   5   8        9.11        5.82      7.43 o
   6   5   8       32.05       33.14      8.31 o
   7   5   8      164.74      154.79      9.18 o
   8   5   8       62.49       55.74      7.17 o
   9   5   8        0.99        7.77      6.73 o
  10   5   8        5.52        4.62      7.81 o
  11   5   8       23.95       29.78      8.57 o
 -10   6   8        8.16       17.13     21.32 o
  -9   6   8       74.16      101.09     34.35 o
  -8   6   8        3.25        6.62      7.47 o
  -7   6   8        5.56        8.78      7.26 o
  -6   6   8        1.58       -6.55      6.55 o
  -5   6   8       13.36       18.12      6.79 o
  -4   6   8       71.11       79.85     13.46 o
  -3   6   8       41.55       54.37      7.62 o
  -2   6   8      150.19      166.09     13.82 o
  -1   6   8      117.80      117.72     19.67 o
   0   6   8        0.27       -1.89      6.80 o
   1   6   8      453.18      442.61     15.14 o
   2   6   8      291.35      276.18     12.36 o
   3   6   8      127.28      131.21     10.03 o
   4   6   8      100.77       96.25     12.71 o
   5   6   8       42.26       31.53      7.03 o
   6   6   8        8.82       -1.11      6.40 o
   7   6   8       53.59       66.85      8.82 o
   8   6   8       51.47       76.17      9.79 o
   9   6   8       39.67       55.21      9.41 o
  10   6   8       16.73       34.06      9.48 o
  -8   7   8        3.35       10.98     10.65 o
  -7   7   8       21.49       32.56      8.49 o
  -6   7   8      135.82      158.24     11.31 o
  -5   7   8       15.98       10.08      9.37 o
  -4   7   8        0.03        5.33      8.90 o
  -3   7   8        9.39        5.15     18.84 o
  -2   7   8       83.58       96.48     11.25 o
  -1   7   8        1.33        7.66      7.73 o
   0   7   8        5.44       11.77      7.11 o
   1   7   8      212.27      220.68     12.28 o
   2   7   8       25.59       33.01      7.99 o
   3   7   8       11.96        3.28      6.92 o
   4   7   8       42.13       35.53      8.53 o
   5   7   8       16.56       27.49      7.93 o
   6   7   8        8.86        1.48      7.96 o
   7   7   8        7.90       13.51      8.17 o
   8   7   8        6.80       -3.23      7.91 o
  -5   8   8       48.01       20.81     17.52 o
  -4   8   8        2.22        1.71     16.21 o
  -3   8   8        1.21        9.83     10.05 o
  -2   8   8       19.91       22.00     10.02 o
  -1   8   8       37.66       45.54     12.37 o
   0   8   8        1.71       -0.81      9.70 o
   1   8   8       30.46       38.18      9.37 o
   2   8   8       39.13       49.62      9.81 o
   3   8   8      118.04      130.81     12.08 o
   4   8   8      172.94      164.24     17.25 o
   5   8   8       12.78       17.05      9.37 o
 -14   1   9       92.89      110.47     11.14 o
 -13   1   9       14.26       26.43      8.65 o
 -12   1   9        2.85        5.68      7.36 o
 -11   1   9       68.20       75.99      8.31 o
 -10   1   9       26.50       36.26      7.06 o
  -9   1   9        0.11       -5.98      5.98 o
  -8   1   9      199.39      202.38      9.96 o
  -7   1   9     1195.24     1134.89     49.28 o
  -6   1   9      413.15      430.98     11.44 o
  -5   1   9        2.12       -3.88      3.97 o
  -4   1   9      481.55      468.53      7.64 o
  -3   1   9      280.89      258.85      5.68 o
  -2   1   9     1210.62     1226.38     11.78 o
  -1   1   9        0.77        7.00      2.58 o
   0   1   9      301.55      344.65      7.01 o
   1   1   9      318.62      339.36      7.10 o
   2   1   9       83.40      101.24      4.59 o
   3   1   9      984.90      908.86     11.12 o
   4   1   9        3.70       -1.21      3.47 o
   5   1   9      623.29      605.06     10.90 o
   6   1   9      965.75      976.63     14.48 o
   7   1   9     1792.91     1834.90     21.25 o
   8   1   9        9.44        9.32      5.16 o
   9   1   9        0.79       -1.00      5.91 o
  10   1   9        5.74        7.82      6.25 o
  11   1   9        1.15       -4.61      6.33 o
  12   1   9        0.03        5.68      7.37 o
  13   1   9       12.77       14.90      7.95 o
 -13   2   9      147.15      175.04     12.86 o
 -12   2   9        1.69       11.55      7.43 o
 -11   2   9        0.15        1.08      7.18 o
 -10   2   9      132.99      150.14      9.48 o
  -9   2   9      172.71      158.49      9.09 o
  -8   2   9      151.09      147.49      8.79 o
  -7   2   9       72.72       72.58      7.47 o
  -6   2   9      490.72      488.48     15.03 o
  -5   2   9      164.52      166.71      6.71 o
  -4   2   9      764.21      717.19     11.34 o
  -3   2   9       57.75       57.43      4.07 o
  -2   2   9      769.77      734.13      9.31 o
  -1   2   9        6.95        5.23      2.74 o
   0   2   9      765.43      699.47     12.40 o
   1   2   9      376.00      368.95      7.98 o
   2   2   9       97.62       92.88      7.45 o
   3   2   9      286.97      265.67      7.40 o
   4   2   9     1344.87     1343.95     16.37 o
   5   2   9       30.46       23.63      4.59 o
   6   2   9      284.28      266.85     12.06 o
   7   2   9       65.70       70.96      6.15 o
   8   2   9      868.52      902.32     15.56 o
   9   2   9       41.37       47.78      8.12 o
  10   2   9      386.78      382.04     14.65 o
  11   2   9      158.95      172.77     12.29 o
  12   2   9       55.76       68.24      8.80 o
  13   2   9       13.98       18.72      8.37 o
 -13   3   9       50.14       52.78      9.28 o
 -12   3   9       16.25       24.76      7.94 o
 -11   3   9       31.52       43.34      7.52 o
 -10   3   9      141.13      149.17     10.12 o
  -9   3   9      138.89      159.29      9.14 o
  -8   3   9      279.91      290.19     12.53 o
  -7   3   9      467.87      454.01     12.56 o
  -6   3   9      965.99      916.17     19.20 o
  -5   3   9      875.97      863.43     13.50 o
  -4   3   9        0.64        3.94      4.06 o
  -3   3   9      957.01      939.92     16.09 o
  -2   3   9      148.98      145.06      5.30 o
  -1   3   9     2273.74     2381.06     19.29 o
   0   3   9        1.84        0.72      4.00 o
   1   3   9      192.39      162.03      6.31 o
   2   3   9      288.80      293.40      8.00 o
   3   3   9       24.32       10.03      4.36 o
   4   3   9      248.92      251.02      7.92 o
   5   3   9      192.17      175.39      7.34 o
   6   3   9      279.44      275.91     10.82 o
   7   3   9      753.91      690.91     21.73 o
   8   3   9        0.50       -4.89      4.89 o
   9   3   9       71.23       75.66      6.87 o
  10   3   9        0.11        5.94      5.65 o
  11   3   9       19.39       29.89      7.55 o
  12   3   9        4.42       -2.88      7.38 o
  13   3   9       23.53       29.87     10.18 o
 -12   4   9       24.77       30.86      9.84 o
 -11   4   9       48.16       54.64      8.28 o
 -10   4   9       18.72       32.11      7.14 o
  -9   4   9       65.32       57.32      7.25 o
  -8   4   9       38.96       41.41      6.54 o
  -7   4   9       16.03        8.87      5.22 o
  -6   4   9        0.60       -2.25      4.64 o
  -5   4   9        3.64       -1.33      4.68 o
  -4   4   9        0.42       -2.65      4.53 o
  -3   4   9        6.54       12.27      4.61 o
  -2   4   9      418.05      387.90      9.05 o
  -1   4   9        1.23        5.83      3.89 o
   0   4   9      312.16      307.64      8.51 o
   1   4   9       14.43       18.59      4.38 o
   2   4   9      224.39      191.56      7.55 o
   3   4   9       87.30       92.07      6.02 o
   4   4   9       46.99       43.15      7.62 o
   5   4   9       53.45       58.71      5.84 o
   6   4   9       82.86       77.85      7.14 o
   7   4   9       99.88      108.24      7.82 o
   8   4   9       66.58       87.19      7.77 o
   9   4   9       31.64       32.00      6.85 o
  10   4   9       60.28       60.92      8.61 o
  11   4   9       11.76       22.36      7.84 o
  12   4   9       21.38       22.63      8.08 o
 -11   5   9       13.49       34.58      9.42 o
 -10   5   9        8.10       15.38      8.24 o
  -9   5   9       31.37       25.46      8.19 o
  -8   5   9       20.99       12.30      6.66 o
  -7   5   9        6.86        3.54      5.56 o
  -6   5   9        0.14        1.32      5.46 o
  -5   5   9      121.59      128.16     10.10 o
  -4   5   9      104.40      101.56     22.81 o
  -3   5   9       25.05       28.83      8.86 o
  -2   5   9       91.23      106.07      7.04 o
  -1   5   9       32.86       39.70      5.77 o
   0   5   9      471.86      447.61     11.64 o
   1   5   9       45.07       39.23      6.23 o
   2   5   9       53.80       43.99      6.19 o
   3   5   9        0.46        5.87      5.97 o
   4   5   9        6.70       16.26      6.07 o
   5   5   9        0.47        9.66      5.83 o
   6   5   9       15.60       24.15      6.46 o
   7   5   9      116.58      108.91      8.51 o
   8   5   9        3.81       11.10      6.46 o
   9   5   9       30.51       22.13      7.16 o
  10   5   9        9.58       13.70      7.73 o
  11   5   9        0.78        3.96      8.03 o
 -10   6   9        1.12       -1.10     11.89 o
  -9   6   9        0.93       13.07     11.91 o
  -8   6   9       24.94       31.39     15.00 o
  -7   6   9        0.02       -8.55      8.55 o
  -6   6   9       70.53       62.17     11.07 o
  -5   6   9       56.88       47.49     10.25 o
  -4   6   9       17.91        5.77      7.66 o
  -3   6   9       40.26       60.39      9.69 o
  -2   6   9       90.60       99.31     11.14 o
  -1   6   9       39.56       31.00      7.30 o
   0   6   9       33.77       29.03      7.23 o
   1   6   9       11.53        6.67      6.73 o
   2   6   9     1547.39     1536.34     28.08 o
   3   6   9      588.84      589.01     17.87 o
   4   6   9        0.08        0.76      6.10 o
   5   6   9       10.17        3.04     11.46 o
   6   6   9       29.69       37.42      7.94 o
   7   6   9        0.04        4.49      7.35 o
   8   6   9        1.99       -1.66      7.53 o
   9   6   9      148.74      171.78     12.31 o
  -7   7   9       45.33       44.72     11.33 o
  -6   7   9       16.95       10.27     10.42 o
  -5   7   9       38.31       46.32     10.58 o
  -4   7   9       36.22       35.87      9.91 o
  -3   7   9       22.16       28.98      9.33 o
  -2   7   9       16.12       11.61     20.01 o
  -1   7   9      361.48      382.63     15.61 o
   0   7   9       37.51       40.70      8.52 o
   1   7   9      194.64      194.15     12.90 o
   2   7   9       32.10       23.48      7.71 o
   3   7   9      410.64      417.60     16.60 o
   4   7   9      104.42      109.03     10.68 o
   5   7   9        8.04        5.23      7.86 o
   6   7   9       10.83       15.76     12.35 o
   7   7   9       46.02       54.63      9.70 o
  -4   8   9       28.39       47.26     22.14 o
  -3   8   9        5.68       13.21      9.46 o
  -2   8   9      115.86      158.13     14.92 o
  -1   8   9       41.40       40.48     12.65 o
   0   8   9      219.23      223.71     13.79 o
   1   8   9        0.16       -6.31      8.15 o
   2   8   9      133.87      161.49     13.04 o
   3   8   9       80.89       76.78     11.88 o
   4   8   9        0.49        4.56      8.34 o
 -13   0  10        1.46        8.46     15.98 o
 -12   0  10      251.99      260.49     18.34 o
 -11   0  10       29.68       46.57     25.65 o
 -10   0  10     1065.94     1089.04     34.30 o
  -9   0  10       14.94       11.84      9.57 o
  -8   0  10      314.21      311.85     16.06 o
  -7   0  10      324.52      318.50     15.14 o
  -6   0  10       40.65       33.34     10.57 o
  -5   0  10      846.84      807.19     20.64 o
  -4   0  10        2.10       -0.18      6.08 o
  -3   0  10      677.15      599.86     20.66 o
  -2   0  10     1977.66     2047.58     23.43 o
  -1   0  10        1.91        0.19      4.12 o
   0   0  10       83.84       93.82      5.23 o
   1   0  10     1253.12     1217.44     23.94 o
   2   0  10       80.65      113.08      8.87 o
   3   0  10     1704.26     1587.23     31.31 o
   4   0  10      624.35      585.96     18.08 o
   5   0  10     3949.47     3962.21     53.95 o
   6   0  10       94.70       92.30      9.62 o
   7   0  10      641.66      640.99     21.06 o
   8   0  10      955.30      914.91     25.72 o
   9   0  10      550.83      543.11     21.16 o
  10   0  10      120.00      139.86     13.39 o
  11   0  10      244.75      271.33     24.81 o
  12   0  10        0.00       -4.81      9.73 o
  13   0  10       15.07       11.39     11.75 o
 -13   1  10      235.79      243.97     13.20 o
 -12   1  10        1.68        3.89      9.99 o
 -11   1  10      193.81      215.67     11.40 o
 -10   1  10        2.26        9.76     11.64 o
  -9   1  10       92.85       92.97      7.95 o
  -8   1  10      129.23      130.96      8.88 o
  -7   1  10      332.69      317.64     11.10 o
  -6   1  10      763.09      765.61     15.17 o
  -5   1  10      343.49      346.74      8.58 o
  -4   1  10     1085.69     1060.76     13.68 o
  -3   1  10       32.67       30.68      3.67 o
  -2   1  10       52.50       49.80      3.66 o
  -1   1  10     1330.47     1386.07     14.91 o
   0   1  10       98.12       86.96      8.48 o
   1   1  10      212.66      219.21      5.95 o
   2   1  10        0.42       -0.85      3.48 o
   3   1  10        0.93        1.98      3.54 o
   4   1  10      223.96      211.29      8.47 o
   5   1  10       86.69       85.61      6.70 o
   6   1  10      400.30      394.15     11.85 o
   7   1  10        0.28       -5.10      5.10 o
   8   1  10     2606.90     2548.64     31.57 o
   9   1  10       15.80       17.05      6.44 o
  10   1  10      163.27      165.91      9.85 o
  11   1  10       14.79       16.09      7.14 o
  12   1  10        0.01       -4.23      7.33 o
  13   1  10        8.18       18.30      8.63 o
 -13   2  10        2.89        1.77      8.06 o
 -12   2  10      164.02      176.56     11.47 o
 -11   2  10       17.40       22.88      7.49 o
 -10   2  10      145.45      163.59      9.84 o
  -9   2  10        4.46       -2.37      6.03 o
  -8   2  10      580.33      567.23     14.62 o
  -7   2  10        0.31        1.96      5.55 o
  -6   2  10       62.19       56.37      6.63 o
  -5   2  10      516.91      490.70     10.25 o
  -4   2  10      304.06      300.40      8.07 o
  -3   2  10        7.50        6.76      3.53 o
  -2   2  10     1390.23     1348.62     22.39 o
  -1   2  10       84.68       74.06      4.72 o
   0   2  10      334.86      313.57      7.58 o
   1   2  10        7.81       -3.23      3.57 o
   2   2  10       35.98       37.50      5.26 o
   3   2  10      113.22      125.84      5.88 o
   4   2  10      138.71      129.88      6.28 o
   5   2  10       61.72       55.66      6.20 o
   6   2  10      227.20      211.13      8.09 o
   7   2  10        9.44        6.22      5.47 o
   8   2  10       73.43       75.01      7.81 o
   9   2  10      260.66      240.56     10.73 o
  10   2  10       44.54       52.76     11.15 o
  11   2  10      121.48      113.71     17.18 o
  12   2  10        6.57       11.15      7.61 o
  13   2  10       12.64       17.25      8.93 o
 -12   3  10        2.22      -10.51     10.51 o
 -11   3  10        5.31       13.32      7.19 o
 -10   3  10       49.70       60.72      8.01 o
  -9   3  10      197.88      185.68      9.71 o
  -8   3  10      275.58      271.41     10.79 o
  -7   3  10      262.93      253.44     10.11 o
  -6   3  10       24.22       25.19      5.45 o
  -5   3  10      168.71      171.07      7.33 o
  -4   3  10       87.10       85.88      6.43 o
  -3   3  10      235.11      246.04      8.94 o
  -2   3  10       13.91       11.66      4.63 o
  -1   3  10      763.81      768.10     13.55 o
   0   3  10      138.91      133.25      6.26 o
   1   3  10       18.56       13.06      4.56 o
   2   3  10      116.01      122.63      6.12 o
   3   3  10      390.12      367.41      9.24 o
   4   3  10        9.92       15.28      4.73 o
   5   3  10      575.75      572.17     11.94 o
   6   3  10      135.75      162.58      7.75 o
   7   3  10      113.49      116.59      7.25 o
   8   3  10      169.89      137.20      7.74 o
   9   3  10       61.51       61.47      7.50 o
  10   3  10        0.01       -1.68      6.27 o
  11   3  10       19.23       16.35     11.70 o
  12   3  10        0.99       11.65      7.67 o
 -12   4  10       40.33       65.95     11.06 o
 -11   4  10        0.00       -1.77      7.45 o
 -10   4  10        5.37        8.15      9.32 o
  -9   4  10       14.20       22.32      6.54 o
  -8   4  10       76.99       72.12      9.79 o
  -7   4  10      236.73      237.76     11.76 o
  -6   4  10      166.73      136.84      8.33 o
  -5   4  10       28.53       31.02      6.05 o
  -4   4  10     1109.30     1112.89     21.30 o
  -3   4  10      389.21      376.28     12.79 o
  -2   4  10      269.78      259.54      8.02 o
  -1   4  10     1296.36     1286.38     18.85 o
   0   4  10       89.68       84.98      6.20 o
   1   4  10     1330.27     1366.37     19.04 o
   2   4  10      109.35      113.54      7.02 o
   3   4  10      136.73      143.12      7.09 o
   4   4  10       50.82       46.39      5.74 o
   5   4  10        7.29        9.37      5.13 o
   6   4  10        7.74        8.58      5.77 o
   7   4  10        6.65       -0.39      6.13 o
   8   4  10       74.05       73.13      7.30 o
   9   4  10       40.10       52.69      7.45 o
  10   4  10        9.42        6.06      8.06 o
  11   4  10        7.34       18.75      8.48 o
 -10   5  10       62.63       71.18     15.62 o
  -9   5  10        5.40       -7.52      9.26 o
  -8   5  10      137.20      144.72     12.87 o
  -7   5  10      119.14      126.82     11.87 o
  -6   5  10       17.87       24.93      7.17 o
  -5   5  10       51.27       50.73     10.03 o
  -4   5  10      102.62      120.27     11.81 o
  -3   5  10        6.05        5.10     13.45 o
  -2   5  10      323.33      332.71     12.61 o
  -1   5  10     1161.05     1133.29     18.79 o
   0   5  10      156.42      163.05      8.62 o
   1   5  10       33.73       31.70      6.01 o
   2   5  10     1424.42     1371.03     25.26 o
   3   5  10      144.63      134.89      8.55 o
   4   5  10       39.65       51.55      7.04 o
   5   5  10      110.31      106.62      8.36 o
   6   5  10      308.46      293.31     11.63 o
   7   5  10        0.43       -1.24      6.41 o
   8   5  10        2.96       -4.11      6.63 o
   9   5  10       48.34       33.71      7.88 o
  10   5  10       39.29       50.27      9.13 o
  -9   6  10       12.13        1.23     14.43 o
  -8   6  10       10.22       -3.21     13.58 o
  -7   6  10       14.53       29.53     26.00 o
  -6   6  10      107.42      117.55     12.89 o
  -5   6  10       19.23        9.73     20.24 o
  -4   6  10       45.02       52.21     10.27 o
  -3   6  10      118.04      128.55     12.56 o
  -2   6  10      100.54       94.64     11.02 o
  -1   6  10      331.36      339.57     13.82 o
   0   6  10        0.24        1.82      6.47 o
   1   6  10      890.85      875.51     21.20 o
   2   6  10      543.78      510.22     16.88 o
   3   6  10        3.96       -0.16      6.45 o
   4   6  10        5.84       21.03      7.35 o
   5   6  10       24.50       24.88      7.33 o
   6   6  10       17.23       15.09     16.21 o
   7   6  10        0.13       10.66      7.32 o
   8   6  10       21.15       18.31      8.45 o
   9   6  10       74.31      103.58     15.21 o
  -7   7  10        2.04        3.51     11.16 o
  -6   7  10       11.10       -9.37     13.55 o
  -5   7  10       36.53       36.45     10.57 o
  -4   7  10        2.76        3.41     10.03 o
  -3   7  10       33.67       39.35     19.27 o
  -2   7  10       15.13       10.27     13.41 o
  -1   7  10       50.30       60.48     15.53 o
   0   7  10       39.49       40.13      8.78 o
   1   7  10        1.07       -3.75      7.11 o
   2   7  10       93.62       74.48      9.60 o
   3   7  10        9.06        5.10      7.74 o
   4   7  10        3.23        1.84      8.54 o
   5   7  10        2.85        9.69      8.09 o
   6   7  10       16.54       34.32      8.34 o
   7   7  10       24.51       32.13      9.55 o
  -3   8  10        4.23        6.36     24.17 o
  -2   8  10        8.74        1.34     13.44 o
  -1   8  10       29.80       67.65     11.90 o
   0   8  10        0.16      -10.40     10.40 o
   1   8  10       33.29       35.64     13.06 o
   2   8  10        2.23       14.82      9.12 o
 -13   1  11       48.30       41.30     14.86 o
 -12   1  11       30.96       39.88      8.79 o
 -11   1  11       53.54       57.85      8.43 o
 -10   1  11        0.49        8.50      6.89 o
  -9   1  11      188.45      184.95     10.07 o
  -8   1  11      249.40      253.92     10.59 o
  -7   1  11        3.09       11.85      5.75 o
  -6   1  11       51.79       50.99      6.57 o
  -5   1  11       79.42       70.01      7.68 o
  -4   1  11      561.59      578.49     12.00 o
  -3   1  11       16.83       25.65      4.21 o
  -2   1  11      211.80      198.16      6.46 o
  -1   1  11      304.08      289.78      7.31 o
   0   1  11      566.99      559.76     11.81 o
   1   1  11        4.30        5.47      4.24 o
   2   1  11       80.70       80.15      6.18 o
   3   1  11      113.50      122.42      7.55 o
   4   1  11      144.09      154.86      8.11 o
   5   1  11      916.27      931.79     17.52 o
   6   1  11        4.04        1.27      5.55 o
   7   1  11      447.01      440.53     13.03 o
   8   1  11        8.80       10.18      5.98 o
   9   1  11       39.81       42.89      6.87 o
  10   1  11        1.54        2.76      6.75 o
  11   1  11       54.52       68.13      8.59 o
  12   1  11        6.61       -7.26      9.02 o
 -12   2  11        2.78       -3.95      8.32 o
 -11   2  11       84.13       98.74     13.70 o
 -10   2  11        9.99       20.36      7.04 o
  -9   2  11       53.86       57.65      7.38 o
  -8   2  11       15.96        4.60      6.57 o
  -7   2  11      203.19      215.85      9.67 o
  -6   2  11      557.64      560.76     13.43 o
  -5   2  11      563.78      544.84     12.64 o
  -4   2  11      119.33      119.72      7.10 o
  -3   2  11      264.02      265.99      8.89 o
  -2   2  11        0.02       -4.24      4.24 o
  -1   2  11       78.36       97.36      5.38 o
   0   2  11     1129.77     1122.63     15.31 o
   1   2  11      126.99      141.56      6.21 o
   2   2  11      595.10      597.46     11.11 o
   3   2  11      156.09      140.49      7.64 o
   4   2  11      158.94      173.04      8.44 o
   5   2  11       74.05       73.74      7.00 o
   6   2  11       46.46       36.15      6.47 o
   7   2  11      105.89       99.52      7.63 o
   8   2  11      119.54      140.13      8.68 o
   9   2  11       76.37       70.15      8.87 o
  10   2  11       56.05       77.75      8.45 o
  11   2  11       27.55       22.11      7.99 o
  12   2  11       19.10       10.83      8.35 o
 -12   3  11       51.22       67.10      9.35 o
 -11   3  11        0.87       10.78      7.33 o
 -10   3  11      171.69      225.53     11.28 o
  -9   3  11        2.33        4.09      6.17 o
  -8   3  11        4.93        9.69      6.81 o
  -7   3  11       87.15       78.56      8.66 o
  -6   3  11      281.29      279.65     12.15 o
  -5   3  11       17.63       14.57      5.80 o
  -4   3  11      237.82      226.01      9.25 o
  -3   3  11      114.52      107.72      7.06 o
  -2   3  11        0.07       -1.17      4.30 o
  -1   3  11      386.87      405.60      9.53 o
   0   3  11      319.59      327.77      9.78 o
   1   3  11      310.72      307.83      8.80 o
   2   3  11      234.37      223.99      7.26 o
   3   3  11      226.65      243.38      8.36 o
   4   3  11      427.03      471.21     11.04 o
   5   3  11       20.33       26.08      6.03 o
   6   3  11       73.32       69.93      7.19 o
   7   3  11      381.30      401.25     20.48 o
   8   3  11       83.06       88.07     10.14 o
   9   3  11       68.98       75.95      7.98 o
  10   3  11       11.86       24.29      7.64 o
  11   3  11       19.17       24.24      7.87 o
  12   3  11       23.42       38.47      9.35 o
 -11   4  11        7.30       13.76     10.77 o
 -10   4  11       18.62       16.49      8.61 o
  -9   4  11      195.04      199.11     12.18 o
  -8   4  11        1.13       10.07      7.39 o
  -7   4  11      123.89      115.89      9.83 o
  -6   4  11       21.01       15.82      5.94 o
  -5   4  11      147.91      131.85      8.12 o
  -4   4  11        0.68        0.86      5.24 o
  -3   4  11        6.06        4.40      5.63 o
  -2   4  11       20.75       15.48      5.73 o
  -1   4  11       91.21      100.34      6.39 o
   0   4  11     2044.59     1961.39     41.13 o
   1   4  11     1932.19     1835.62     21.50 o
   2   4  11      115.75       96.59      6.53 o
   3   4  11       37.28       36.88      5.66 o
   4   4  11      310.39      312.11      9.67 o
   5   4  11      377.24      362.67     10.57 o
   6   4  11       11.44        9.43      6.08 o
   7   4  11      217.69      193.67     11.87 o
   8   4  11      129.79      112.19     10.44 o
   9   4  11        0.50        4.16      7.45 o
  10   4  11        2.87        7.83      9.67 o
  11   4  11        0.74       -2.49     13.70 o
 -10   5  11       11.66        2.04     12.56 o
  -9   5  11       69.16       77.18     21.30 o
  -8   5  11       92.13       79.47     11.24 o
  -7   5  11       16.75       12.49     28.38 o
  -6   5  11       42.86       46.27     13.06 o
  -5   5  11       30.92       25.25      9.16 o
  -4   5  11        7.81       -1.55      7.99 o
  -3   5  11        0.04        5.80      6.77 o
  -2   5  11      115.03      115.96      9.19 o
  -1   5  11       37.73       43.81      6.02 o
   0   5  11       72.12       81.80      7.56 o
   1   5  11      411.32      393.45     14.36 o
   2   5  11      497.75      457.06     15.47 o
   3   5  11        8.89        8.45      6.05 o
   4   5  11       57.58       66.14      7.48 o
   5   5  11      227.72      241.51     17.28 o
   6   5  11      103.51       97.74      8.52 o
   7   5  11        1.09       -5.98      5.98 o
   8   5  11       12.30       27.16     10.92 o
   9   5  11       18.98       14.25      8.48 o
  10   5  11        0.02       -0.23      9.72 o
  -8   6  11       12.68       22.86     13.60 o
  -7   6  11       43.75       65.36     16.82 o
  -6   6  11       39.34       42.52     12.11 o
  -5   6  11       69.91       65.13     11.81 o
  -4   6  11       31.81       36.46     10.29 o
  -3   6  11       21.53       30.54     23.35 o
  -2   6  11        2.40       13.47      8.76 o
  -1   6  11        2.89       19.26      8.61 o
   0   6  11       10.78       19.54      7.08 o
   1   6  11        0.14        6.04      6.90 o
   2   6  11       17.76       38.98      7.64 o
   3   6  11       14.21       24.38      7.38 o
   4   6  11        8.52        5.93      7.36 o
   5   6  11       22.71       45.98     11.15 o
   6   6  11        3.97       -0.56      6.88 o
   7   6  11        7.30       19.46      7.29 o
   8   6  11        3.23       15.55      7.69 o
  -6   7  11       72.64       97.29     13.86 o
  -5   7  11       25.12       15.55     10.92 o
  -4   7  11       82.67       96.08     13.39 o
  -3   7  11       72.59       89.44     21.45 o
  -2   7  11      184.70      187.75     15.65 o
  -1   7  11        5.33       19.47      9.72 o
   0   7  11       26.36       22.43     11.29 o
   1   7  11       14.97        5.07     12.47 o
   2   7  11        4.89       21.08      8.45 o
   3   7  11       56.96       50.94      9.51 o
   4   7  11        0.45       -4.77      7.77 o
   5   7  11       38.52       55.52      9.67 o
   6   7  11        9.19       13.02     11.04 o
 -12   0  12       27.54       32.69     11.42 o
 -11   0  12      146.76      138.46     14.80 o
 -10   0  12        2.32        6.04      9.40 o
  -9   0  12        0.07        5.37     20.56 o
  -8   0  12      311.06      314.56     17.00 o
  -7   0  12       79.31       67.59     17.28 o
  -6   0  12      414.91      380.26     16.06 o
  -5   0  12       55.65       35.46     12.29 o
  -4   0  12      156.75      165.11     16.59 o
  -3   0  12      237.19      241.49     12.08 o
  -2   0  12      440.60      420.31     14.99 o
  -1   0  12      376.81      348.73     32.01 o
   0   0  12      525.06      475.14     28.68 o
   1   0  12      103.73      109.63      9.98 o
   2   0  12      350.79      332.28     14.76 o
   3   0  12       43.17       43.60     13.24 o
   4   0  12     1254.01     1191.84     39.73 o
   5   0  12        3.39        4.70      8.09 o
   6   0  12      566.10      561.10     35.42 o
   7   0  12      159.76      159.19     13.06 o
   8   0  12        0.28       -7.28     10.04 o
   9   0  12        4.59       14.33      9.62 o
  10   0  12       23.63       37.30     11.19 o
  11   0  12        1.93       13.94     10.44 o
  12   0  12        1.87        6.02     11.33 o
 -12   1  12       26.64       32.01      8.66 o
 -11   1  12       53.67       78.23      9.01 o
 -10   1  12       18.04       19.55      7.13 o
  -9   1  12      101.33      109.77      8.69 o
  -8   1  12        0.06        5.07      6.05 o
  -7   1  12       29.68       36.84      7.48 o
  -6   1  12        0.01       -2.02      6.21 o
  -5   1  12       13.47        2.46      6.31 o
  -4   1  12       25.15       24.50      5.72 o
  -3   1  12      231.08      226.31     14.57 o
  -2   1  12       86.68       75.60      7.94 o
  -1   1  12      130.02      126.39      7.07 o
   0   1  12        0.09        5.48      4.71 o
   1   1  12      354.61      345.42     14.07 o
   2   1  12       84.44       73.19      6.78 o
   3   1  12      321.68      322.87      9.70 o
   4   1  12      218.59      214.72     10.60 o
   5   1  12       32.09       28.88      6.42 o
   6   1  12       67.50       63.25      7.38 o
   7   1  12      104.33       91.52      7.94 o
   8   1  12        7.58        7.03      6.01 o
   9   1  12      139.47      138.17      9.35 o
  10   1  12        0.18       10.10     10.24 o
  11   1  12       16.44       33.32      8.22 o
  12   1  12        3.40       10.03      7.72 o
 -12   2  12        8.00       15.63      9.64 o
 -11   2  12       17.44        0.55     10.80 o
 -10   2  12       14.97       22.34      8.53 o
  -9   2  12        0.07        3.55      7.29 o
  -8   2  12       18.98       20.39      7.38 o
  -7   2  12      319.43      308.61     13.34 o
  -6   2  12        0.00       -5.94      5.94 o
  -5   2  12        9.46       10.63      8.78 o
  -4   2  12      281.06      259.44     15.15 o
  -3   2  12       70.33       61.72      6.40 o
  -2   2  12       55.32       52.72      5.28 o
  -1   2  12      281.34      291.76      9.50 o
   0   2  12      660.77      596.02     13.15 o
   1   2  12       15.13       15.21      5.46 o
   2   2  12      117.99      105.66      7.68 o
   3   2  12       17.10       14.54      5.67 o
   4   2  12      573.98      539.34     13.92 o
   5   2  12        1.01       -0.35      5.14 o
   6   2  12      121.12      117.09      8.35 o
   7   2  12        3.40        4.06      5.81 o
   8   2  12       13.76       18.71      6.62 o
   9   2  12       86.55       88.51      8.15 o
  10   2  12       22.51       27.46     12.72 o
  11   2  12        7.72       14.36      8.15 o
  12   2  12        0.14        0.97      8.50 o
 -11   3  12        9.91       -8.31      8.31 o
 -10   3  12       14.64       14.45      8.34 o
  -9   3  12        0.26        3.82      7.69 o
  -8   3  12       43.28       32.83      7.89 o
  -7   3  12        3.77        2.73      6.62 o
  -6   3  12        6.59       17.83      7.26 o
  -5   3  12      638.40      599.42     17.30 o
  -4   3  12        3.89       11.95      5.71 o
  -3   3  12      119.90      119.32     11.02 o
  -2   3  12       34.26       37.75      5.91 o
  -1   3  12      631.51      636.53     12.12 o
   0   3  12      907.18      875.13     14.26 o
   1   3  12      434.28      399.78     13.98 o
   2   3  12       13.16       15.97      5.10 o
   3   3  12      241.66      210.39      8.37 o
   4   3  12        0.29        0.63      5.84 o
   5   3  12      160.13      129.91     13.11 o
   6   3  12      179.24      188.28      9.62 o
   7   3  12      135.09      122.37      8.83 o
   8   3  12       24.00       11.49      6.58 o
   9   3  12       30.39       44.49      7.72 o
  10   3  12        0.80       -2.89     10.10 o
  11   3  12        4.41        9.50      8.02 o
 -10   4  12        9.86        5.95      8.85 o
  -9   4  12       29.69       19.03      8.48 o
  -8   4  12       32.39       33.74      8.02 o
  -7   4  12       63.72       68.21      9.55 o
  -6   4  12      156.64      156.95     10.18 o
  -5   4  12      237.76      232.88     10.03 o
  -4   4  12       71.49       65.52      6.66 o
  -3   4  12      559.45      529.75     13.35 o
  -2   4  12      370.54      376.70     13.59 o
  -1   4  12       71.16       73.12      6.05 o
   0   4  12        0.04       -0.46      5.33 o
   1   4  12       99.76       86.78      6.74 o
   2   4  12      207.47      222.52      8.66 o
   3   4  12        3.17        0.21      5.56 o
   4   4  12      298.65      303.58     11.49 o
   5   4  12       79.09       93.83     14.13 o
   6   4  12        1.70       -2.33      6.69 o
   7   4  12       10.95       14.12     22.09 o
   8   4  12       15.24       13.32     11.05 o
   9   4  12       37.17       44.41      9.22 o
  10   4  12       22.06       24.81      9.50 o
  -9   5  12       15.48       23.50     10.87 o
  -8   5  12        0.25       -7.69     15.22 o
  -7   5  12      124.53      163.72     19.90 o
  -6   5  12        6.85        5.61     12.39 o
  -5   5  12      298.01      303.42     16.65 o
  -4   5  12       19.84       11.60      9.45 o
  -3   5  12        8.23        5.62      6.72 o
  -2   5  12       67.46       72.92      8.78 o
  -1   5  12      154.61      153.56     12.82 o
   0   5  12       50.88       49.29      7.01 o
   1   5  12       30.96       31.80      6.59 o
   2   5  12       30.37       30.13      7.02 o
   3   5  12      215.59      230.05     12.47 o
   4   5  12      135.40      147.00      9.59 o
   5   5  12        3.44       -3.28      7.55 o
   6   5  12       49.17       44.83      8.98 o
   7   5  12       95.83       94.01     11.03 o
   8   5  12        0.98        1.93     10.07 o
   9   5  12        1.40       12.48      9.62 o
  -7   6  12       23.74       52.56     17.20 o
  -6   6  12       31.39       53.36     12.25 o
  -5   6  12       10.66        3.59     12.42 o
  -4   6  12       84.70      104.73     17.18 o
  -3   6  12        8.05        6.67      9.19 o
  -2   6  12       44.70       58.29     10.61 o
  -1   6  12       39.64       39.58     11.94 o
   0   6  12      105.79      117.96     13.45 o
   1   6  12       37.78       39.40      8.15 o
   2   6  12       33.13       21.34      7.60 o
   3   6  12       26.30       48.76      8.93 o
   4   6  12       47.16       48.29      8.84 o
   5   6  12       40.58       59.23      8.10 o
   6   6  12        0.90        6.72     11.34 o
   7   6  12       28.75       59.30     12.76 o
  -4   7  12       69.20       72.49     17.09 o
  -3   7  12        0.29        1.57     21.75 o
  -2   7  12        9.00       28.37     26.02 o
  -1   7  12       43.32       62.49     15.54 o
   0   7  12        0.07       -3.71     12.21 o
   1   7  12        1.84        5.98     10.25 o
   2   7  12       29.22       23.61      8.31 o
   3   7  12       82.97       74.62     13.03 o
   4   7  12       88.39       78.19     10.90 o
 -11   1  13       44.44       39.93      9.71 o
 -10   1  13      107.67      107.81     10.92 o
  -9   1  13      143.81      144.20     11.20 o
  -8   1  13        2.44        9.69     15.69 o
  -7   1  13      125.01      100.79     11.47 o
  -6   1  13      114.39      119.03     20.35 o
  -5   1  13       12.12       26.13     13.47 o
  -4   1  13       74.65       78.90     18.62 o
  -3   1  13        1.77        5.42      6.25 o
  -2   1  13      286.39      282.70     11.33 o
  -1   1  13      571.89      552.10     12.80 o
   0   1  13      167.22      165.12      8.32 o
   1   1  13      152.60      137.99      8.07 o
   2   1  13      136.32      137.10      8.35 o
   3   1  13       24.33       22.02      6.86 o
   4   1  13      267.58      268.10     10.93 o
   5   1  13      140.26      151.04      9.08 o
   6   1  13      132.37      138.31     12.40 o
   7   1  13        4.46        0.13      6.25 o
   8   1  13      237.08      243.06     13.02 o
   9   1  13        9.07        8.85      6.73 o
  10   1  13       38.61       37.79      8.12 o
  11   1  13        2.65       19.95      7.94 o
 -11   2  13        6.19       10.87      9.00 o
 -10   2  13       18.45       14.14      8.60 o
  -9   2  13       51.35       48.52      8.99 o
  -8   2  13       43.05       53.11      8.68 o
  -7   2  13      255.20      265.10     12.93 o
  -6   2  13      463.17      461.89     15.55 o
  -5   2  13      312.08      291.41     15.61 o
  -4   2  13      169.51      182.51     10.03 o
  -3   2  13      352.55      323.56     12.48 o
  -2   2  13      915.12      868.82     19.38 o
  -1   2  13       34.31       40.83      6.25 o
   0   2  13       69.43       58.24      6.64 o
   1   2  13      946.30      955.83     17.86 o
   2   2  13       64.76       50.16      6.86 o
   3   2  13      133.29      127.81      8.30 o
   4   2  13        5.48        1.63      5.67 o
   5   2  13      413.09      369.71     12.60 o
   6   2  13      230.27      209.15     10.31 o
   7   2  13       22.88       35.43      8.33 o
   8   2  13        7.37       13.95      6.76 o
   9   2  13       59.88       89.52     12.85 o
  10   2  13        0.25        2.05      7.22 o
  11   2  13       57.87       70.57     13.16 o
 -11   3  13       57.99       65.63     11.22 o
 -10   3  13        1.21        6.13      8.24 o
  -9   3  13       64.78       67.98      9.64 o
  -8   3  13        0.49       -3.51      6.90 o
  -7   3  13       39.30       59.65      8.80 o
  -6   3  13       19.02       16.35      8.00 o
  -5   3  13      271.81      258.87     19.90 o
  -4   3  13      132.41      133.95      8.32 o
  -3   3  13      302.64      297.49     12.45 o
  -2   3  13      595.24      566.11     16.22 o
  -1   3  13      455.38      444.50     12.38 o
   0   3  13       11.82       14.02      6.01 o
   1   3  13        1.47       10.61      6.60 o
   2   3  13      848.76      811.73     17.03 o
   3   3  13       88.24       83.09      6.59 o
   4   3  13      294.56      289.55     11.96 o
   5   3  13       11.52       12.35      6.28 o
   6   3  13      246.03      258.39     11.26 o
   7   3  13      118.97      121.01      9.67 o
   8   3  13        6.74        2.45      6.74 o
   9   3  13        0.81        2.78      7.17 o
  10   3  13       66.66       75.78     12.00 o
 -10   4  13       33.66       25.74      9.72 o
  -9   4  13       35.37       27.73      9.26 o
  -8   4  13      122.22      124.15     10.84 o
  -7   4  13       10.07       14.74      7.35 o
  -6   4  13        6.97        3.90      6.87 o
  -5   4  13       34.54       50.14      7.00 o
  -4   4  13        3.78        9.96      5.88 o
  -3   4  13        2.73       21.93      8.06 o
  -2   4  13       26.57       25.26      7.58 o
  -1   4  13        0.68       -4.86      6.47 o
   0   4  13        1.81        2.63      6.06 o
   1   4  13       24.61       26.39      6.50 o
   2   4  13       15.95       17.77      6.04 o
   3   4  13      232.16      220.03     10.99 o
   4   4  13      115.15      107.10      8.38 o
   5   4  13      411.65      395.52     15.82 o
   6   4  13      272.50      269.41     13.92 o
   7   4  13        4.70        5.48      8.13 o
   8   4  13        2.14       10.31      8.20 o
   9   4  13        4.34        4.11      8.02 o
  -8   5  13        0.70        4.65     15.61 o
  -7   5  13        1.06      -10.47     14.58 o
  -6   5  13       14.02       26.46     14.27 o
  -5   5  13        5.14       12.19      9.63 o
  -4   5  13       33.75       41.00      9.96 o
  -3   5  13        0.10        6.57     10.68 o
  -2   5  13       31.02       28.73      7.30 o
  -1   5  13       92.57       94.93      9.16 o
   0   5  13        2.66        8.68      8.16 o
   1   5  13       64.99       56.10      8.76 o
   2   5  13        8.11       14.18     11.13 o
   3   5  13       57.93       69.91      9.33 o
   4   5  13      118.71      118.48     10.98 o
   5   5  13      137.55      133.43     11.50 o
   6   5  13       63.75       67.93     10.12 o
   7   5  13       86.73       85.63     10.81 o
   8   5  13       21.34        2.93      8.89 o
  -6   6  13       10.37       -2.42     14.55 o
  -5   6  13       31.11       13.42     10.93 o
  -4   6  13       88.67       78.75     12.41 o
  -3   6  13       54.94       44.35     20.93 o
  -2   6  13       10.39       34.41     10.13 o
  -1   6  13       53.89       69.79     11.34 o
   0   6  13       74.97       94.76     11.55 o
   1   6  13        0.07       -1.17      6.96 o
   2   6  13       28.68       37.79      9.92 o
   3   6  13      182.42      219.89     16.00 o
   4   6  13       94.88      113.98     11.22 o
   5   6  13       11.27       14.51     10.89 o
   6   6  13        7.40       -0.34     11.00 o
  -2   7  13       19.21       29.01     11.07 o
  -1   7  13        2.45        6.70     12.87 o
   0   7  13       21.70       36.03     10.99 o
   1   7  13       21.97       39.34     35.38 o
   2   7  13       98.93       77.70     10.50 o
 -11   0  14      197.81      221.01     24.43 o
 -10   0  14       36.17       25.74     15.20 o
  -9   0  14        0.42       13.06     14.50 o
  -8   0  14      189.43      198.28     22.19 o
  -7   0  14       81.43       92.47     17.13 o
  -6   0  14      400.94      364.37     25.35 o
  -5   0  14       28.00       46.57     13.06 o
  -4   0  14      889.74      946.87     38.13 o
  -3   0  14     1274.77     1220.03     42.58 o
  -2   0  14      601.09      562.94     19.83 o
  -1   0  14        0.72        3.78      7.88 o
   0   0  14       63.29       66.14      9.61 o
   1   0  14      791.97      801.86     23.39 o
   2   0  14      175.27      130.83     11.45 o
   3   0  14      349.40      384.80     17.68 o
   4   0  14      297.80      265.47     15.66 o
   5   0  14     2178.84     2030.28     40.95 o
   6   0  14      295.83      270.79     16.72 o
   7   0  14       46.42       43.56     11.30 o
   8   0  14      604.68      586.88     23.93 o
   9   0  14       32.50       46.53     11.74 o
  10   0  14      192.98      219.06     17.46 o
  11   0  14       22.94       42.07     13.29 o
 -11   1  14       23.93        4.04     11.18 o
 -10   1  14      218.09      237.96     17.69 o
  -9   1  14       73.74       81.63     19.70 o
  -8   1  14       34.80       61.19     11.20 o
  -7   1  14      152.15      137.62     13.05 o
  -6   1  14       31.63       34.54     19.66 o
  -5   1  14      169.13      171.20     13.24 o
  -4   1  14       75.30       67.62     14.36 o
  -3   1  14      666.90      647.76     39.33 o
  -2   1  14     1193.36     1151.02     38.36 o
  -1   1  14       94.45      103.57      7.66 o
   0   1  14      158.07      160.57      8.63 o
   1   1  14       32.07       32.53      7.37 o
   2   1  14      670.71      649.30     15.28 o
   3   1  14      277.51      273.70      9.88 o
   4   1  14       98.32      112.74      8.36 o
   5   1  14      370.03      359.35     12.88 o
   6   1  14      168.47      159.19      9.66 o
   7   1  14       38.79       61.68      8.37 o
   8   1  14       19.36       28.22      7.31 o
   9   1  14       98.79       98.94      9.13 o
  10   1  14       11.73       35.95      8.26 o
 -10   2  14       11.14       21.88     10.23 o
  -9   2  14       15.00       10.66     11.52 o
  -8   2  14        0.27        8.92      9.22 o
  -7   2  14       22.17       21.43      9.15 o
  -6   2  14        4.73        3.23      8.32 o
  -5   2  14       46.38       61.47      9.95 o
  -4   2  14      442.65      432.12     18.39 o
  -3   2  14      388.53      395.28     16.75 o
  -2   2  14      181.27      179.95     10.81 o
  -1   2  14       53.50       44.76      6.46 o
   0   2  14      252.73      222.76      9.70 o
   1   2  14        2.44       -2.98      5.50 o
   2   2  14      120.70       98.92      8.22 o
   3   2  14       46.64       53.28      6.87 o
   4   2  14       54.51       60.53      7.21 o
   5   2  14      253.32      227.42     10.93 o
   6   2  14        0.18        5.83      7.39 o
   7   2  14        3.26        2.09      6.34 o
   8   2  14        0.96       -6.72      6.72 o
   9   2  14        0.93       -1.56      6.61 o
  10   2  14       10.61        7.91      9.40 o
 -10   3  14        1.57       -0.79      9.71 o
  -9   3  14       51.58       80.77     12.32 o
  -8   3  14        3.25        2.86      9.43 o
  -7   3  14      233.78      229.59     15.66 o
  -6   3  14       60.11       66.70     10.23 o
  -5   3  14        2.05       12.44      8.14 o
  -4   3  14      388.02      396.23     19.54 o
  -3   3  14       10.43       16.90      7.16 o
  -2   3  14      143.85      175.16     11.06 o
  -1   3  14      144.67      137.67      9.94 o
   0   3  14      296.40      287.14     13.46 o
   1   3  14       52.30       74.26      7.39 o
   2   3  14       36.10       35.86      6.59 o
   3   3  14       15.55       20.90      6.62 o
   4   3  14       92.06       78.93      9.75 o
   5   3  14       11.15        4.31      6.67 o
   6   3  14      130.67      100.66      9.31 o
   7   3  14       31.20       36.65      7.42 o
   8   3  14        0.39        7.72      7.57 o
   9   3  14       34.47       51.40     12.63 o
  -9   4  14       84.64       82.75     11.03 o
  -8   4  14        2.98       -1.01      7.77 o
  -7   4  14      163.75      180.74     11.79 o
  -6   4  14       18.57        9.12      9.04 o
  -5   4  14      178.97      194.39     14.33 o
  -4   4  14        0.56        1.68      7.20 o
  -3   4  14      500.31      478.39     16.40 o
  -2   4  14        2.00        8.48      7.33 o
  -1   4  14      209.59      209.85     11.63 o
   0   4  14       82.75       89.26      8.22 o
   1   4  14       16.75       21.68      6.71 o
   2   4  14       86.10       95.21      8.17 o
   3   4  14        0.35       17.45      6.52 o
   4   4  14      280.62      290.30     14.29 o
   5   4  14        4.38       12.94      8.32 o
   6   4  14       53.88       48.63      9.36 o
   7   4  14       14.89       31.74      9.01 o
   8   4  14        0.71       -1.49     10.62 o
  -7   5  14       25.18       -3.37     15.22 o
  -6   5  14      154.47      179.02     21.96 o
  -4   5  14      243.05      251.77     23.58 o
  -3   5  14        0.58        4.60     18.86 o
  -2   5  14       76.59      118.30     31.36 o
  -1   5  14      121.05      117.29     13.28 o
   0   5  14      107.68      105.85     12.69 o
   1   5  14       93.20      104.18      9.96 o
   2   5  14       32.64       32.05     10.52 o
   3   5  14       91.15       96.20     10.00 o
   4   5  14       76.07       92.57     10.63 o
   5   5  14        7.00        2.94      8.59 o
   6   5  14        9.68        3.70      9.21 o
   7   5  14       37.69       48.73     12.12 o
  -5   6  14       44.82       47.86     11.85 o
  -4   6  14        3.16       -3.20      9.94 o
  -3   6  14      117.13      104.53     20.47 o
  -2   6  14        9.90       15.45     17.74 o
  -1   6  14       31.45       72.31     18.44 o
   0   6  14        0.12       -5.94     15.48 o
   1   6  14       33.96       27.80     16.92 o
   2   6  14       37.28       55.86     16.11 o
   3   6  14        0.89        7.25      9.25 o
   4   6  14      175.46      171.80     16.17 o
   5   6  14       97.94      108.27     14.75 o
 -10   1  15      135.90      143.18     21.50 o
  -9   1  15       25.81       27.22     10.79 o
  -8   1  15       16.34       38.66     10.69 o
  -7   1  15       30.97       49.47     10.97 o
  -6   1  15       20.30       19.95     10.89 o
  -5   1  15       29.37       36.11      9.11 o
  -4   1  15       31.76       40.54      9.32 o
  -3   1  15      162.80      163.47     13.25 o
  -2   1  15       20.72       25.51      7.21 o
  -1   1  15      374.22      406.70     12.53 o
   0   1  15       57.59       52.00      6.78 o
   1   1  15       47.88       55.82      6.85 o
   2   1  15       16.34       10.39      6.15 o
   3   1  15      266.23      281.82     10.32 o
   4   1  15       48.23       44.67      7.23 o
   5   1  15        0.36        0.52      6.45 o
   6   1  15      237.45      250.52     12.10 o
   7   1  15       50.65       40.32      8.17 o
   8   1  15       45.63       45.09      8.22 o
   9   1  15        9.68       13.02      7.43 o
  10   1  15       33.93       44.76     10.50 o
 -10   2  15       10.04        0.41     10.57 o
  -9   2  15       22.37       37.26     10.82 o
  -8   2  15       27.05       11.94     10.29 o
  -7   2  15       70.83       79.43     11.69 o
  -6   2  15      135.41      146.33     13.56 o
  -5   2  15      132.09      136.08     26.29 o
  -4   2  15     1061.38     1037.55     29.42 o
  -3   2  15       48.03       47.89     18.10 o
  -2   2  15      422.83      431.15     15.31 o
  -1   2  15        0.07       -4.56     11.14 o
   0   2  15     1107.07     1082.88     19.92 o
   1   2  15       27.28       31.14      6.56 o
   2   2  15       21.49       27.49      6.97 o
   3   2  15      385.28      364.65     12.67 o
   4   2  15       71.71       91.89     11.40 o
   5   2  15       71.96       88.66      8.90 o
   6   2  15       24.32       25.57      7.75 o
   7   2  15       88.97       85.65      9.35 o
   8   2  15       31.13       22.59      8.07 o
   9   2  15       43.59       65.90      9.37 o
  -9   3  15      184.18      193.28     28.95 o
  -8   3  15       14.00        7.02      9.80 o
  -7   3  15       82.35       99.48     19.95 o
  -6   3  15        0.51        0.17      8.41 o
  -5   3  15       94.93      112.99     12.45 o
  -4   3  15        0.24       -0.26     10.50 o
  -3   3  15      347.70      352.86     14.22 o
  -2   3  15       90.64       96.16      9.64 o
  -1   3  15      427.44      414.29     15.28 o
   0   3  15       20.84       23.16      7.66 o
   1   3  15      331.43      298.17     11.84 o
   2   3  15       13.71       19.72      5.89 o
   3   3  15       28.58       26.71      5.94 o
   4   3  15      102.80       84.73      8.83 o
   5   3  15       20.90       20.15      7.34 o
   6   3  15       21.16       11.40      7.76 o
   7   3  15        0.40       -0.93      7.59 o
   8   3  15        3.95       13.26      7.55 o
  -8   4  15       17.28       25.04     19.65 o
  -7   4  15       11.47        4.27     16.47 o
  -6   4  15      127.78      128.31     13.71 o
  -5   4  15        0.53       -0.85      9.89 o
  -4   4  15       63.38       65.05     10.79 o
  -3   4  15        0.96        6.41      9.52 o
  -2   4  15       86.18       72.55      9.38 o
  -1   4  15       28.51       47.58      8.83 o
   0   4  15        5.38       -0.30      8.34 o
   1   4  15       46.06       48.40      8.01 o
   2   4  15      112.88      127.28     10.57 o
   3   4  15       11.18       -0.05      7.37 o
   4   4  15       25.41       23.32      8.66 o
   5   4  15        2.60        4.97      8.25 o
   6   4  15       57.87       60.60     10.35 o
   7   4  15       13.54        9.74     12.23 o
  -4   5  15        0.26       -1.80     14.30 o
  -3   5  15        0.01       22.00     10.76 o
  -2   5  15       24.68       49.28     12.30 o
  -1   5  15       14.92       25.96     10.96 o
   0   5  15       32.36       41.16     11.21 o
   1   5  15       36.69       38.13     10.98 o
   2   5  15        3.30       -4.23      8.42 o
   3   5  15       13.31        5.98      8.75 o
   4   5  15        2.47       10.75      9.43 o
   5   5  15        1.14       11.26      8.99 o
   6   5  15        4.61       -8.20      9.48 o
  -3   6  15        4.39       37.34     16.15 o
  -2   6  15        1.31       17.92     15.92 o
  -1   6  15        9.79       -6.81     15.33 o
   0   6  15        0.53       16.71     15.09 o
   1   6  15       28.84       43.84     16.35 o
   2   6  15        4.27       -0.93     16.35 o
  -9   0  16       69.40       57.34     17.15 o
  -8   0  16       17.61       25.64     15.22 o
  -7   0  16       10.20       -1.70     11.91 o
  -6   0  16        4.40       -9.13     12.50 o
  -5   0  16       59.76       73.49     15.81 o
  -4   0  16      231.63      217.57     21.65 o
  -3   0  16     1302.80     1355.51     48.57 o
  -2   0  16      363.87      348.86     25.48 o
  -1   0  16      559.69      606.96     22.69 o
   0   0  16      495.69      480.44     22.05 o
   1   0  16       70.50       72.58     10.71 o
   2   0  16       43.02       46.56      9.95 o
   3   0  16        0.16       10.18      8.08 o
   4   0  16       23.78       16.81      9.83 o
   5   0  16       95.23       87.67     12.82 o
   6   0  16        8.69       17.03     11.11 o
   7   0  16       13.04       -1.08     21.16 o
   8   0  16        0.00       -0.37     10.60 o
   9   0  16       19.24       27.37     12.29 o
  -9   1  16       78.51       87.62     13.73 o
  -8   1  16       22.16       32.00     11.20 o
  -7   1  16        0.69       -2.79      9.43 o
  -6   1  16       83.24       64.92     11.76 o
  -5   1  16       66.83       75.54     11.32 o
  -4   1  16       58.30       53.84     11.17 o
  -3   1  16      163.56      144.08     16.12 o
  -2   1  16      969.22      925.60     53.45 o
  -1   1  16      293.46      287.53     13.56 o
   0   1  16      289.68      294.36     11.34 o
   1   1  16      319.03      298.96     11.73 o
   2   1  16      286.71      300.02     12.22 o
   3   1  16      201.96      187.91     10.20 o
   4   1  16        1.42        3.44      6.50 o
   5   1  16      130.67      109.38      9.48 o
   6   1  16       18.65       22.46      8.01 o
   7   1  16       22.95       33.49      8.49 o
   8   1  16       32.26       49.56      8.08 o
   9   1  16        4.04       17.07      7.44 o
  -9   2  16       21.49       27.58     11.96 o
  -8   2  16       44.11       69.00     11.76 o
  -7   2  16        2.63        5.74      9.93 o
  -6   2  16       26.98       31.45     12.81 o
  -5   2  16       53.02       53.00     11.73 o
  -4   2  16       51.48       43.66     10.31 o
  -3   2  16       67.53       53.70     10.67 o
  -2   2  16      161.97      180.27     11.74 o
  -1   2  16       13.22       17.00      7.73 o
   0   2  16       85.67       92.34      8.13 o
   1   2  16      202.60      208.37     10.63 o
   2   2  16       34.19       43.73      7.66 o
   3   2  16        2.23        6.50      6.46 o
   4   2  16       30.36       36.07      7.41 o
   5   2  16       20.26       38.99     11.79 o
   6   2  16        6.88       25.29      7.86 o
   7   2  16       11.03        9.63      7.88 o
   8   2  16       18.16       19.31      8.74 o
  -8   3  16       10.70       11.63     22.63 o
  -7   3  16       21.83       37.61     24.27 o
  -6   3  16        1.83       -2.94      8.74 o
  -5   3  16       12.42       19.56      9.69 o
  -4   3  16       27.95       29.16      9.79 o
  -3   3  16        8.71       11.04      9.12 o
  -2   3  16        0.67       -6.80      6.80 o
  -1   3  16        0.90        7.06      7.48 o
   0   3  16       36.48       35.11      8.69 o
   1   3  16       23.43       13.69      6.92 o
   2   3  16       13.06       10.85      5.84 o
   3   3  16       26.97       19.75      6.96 o
   4   3  16        3.43        1.62      6.85 o
   5   3  16        0.02        7.17      7.58 o
   6   3  16        0.21        7.65      8.02 o
   7   3  16        0.09       -6.72      7.43 o
  -6   4  16        0.66        5.05     11.30 o
  -5   4  16      257.05      268.04     17.52 o
  -4   4  16       91.31       82.52     12.36 o
  -3   4  16       28.89       29.74      8.77 o
  -2   4  16       24.33       27.91     13.23 o
  -1   4  16       22.94       16.49     12.62 o
   0   4  16        3.10       18.79      7.84 o
   1   4  16       44.01       39.89     11.30 o
   2   4  16       27.46       21.71      8.37 o
   3   4  16        3.14       11.10      8.32 o
   4   4  16        0.01       -1.59      8.34 o
   5   4  16       31.77       51.41     10.20 o
   6   4  16        1.27       16.03      9.08 o
  -3   5  16        0.35       22.65     10.85 o
  -2   5  16      102.28      108.79     15.39 o
  -1   5  16       13.56       14.91     10.67 o
   0   5  16       15.44       17.11     15.02 o
   1   5  16       17.95       13.53     10.51 o
   2   5  16        9.17       15.48      9.01 o
   3   5  16       12.23       25.70      9.46 o
   4   5  16       90.29      154.91     13.64 o
  -8   1  17      140.54      149.25     34.51 o
  -7   1  17        9.91       31.15     11.12 o
  -6   1  17       84.22       95.30     13.52 o
  -5   1  17       10.37       11.93      9.74 o
  -4   1  17       14.43       18.14      9.58 o
  -3   1  17      234.46      234.08     16.17 o
  -2   1  17       20.22       28.44     13.06 o
  -1   1  17       73.70       85.62     11.81 o
   0   1  17        1.20        1.19      6.44 o
   1   1  17       59.85       64.05      8.12 o
   2   1  17      190.07      195.30     10.88 o
   3   1  17      165.09      152.25     10.15 o
   4   1  17        1.68       22.65      8.31 o
   5   1  17       14.81       24.68      7.98 o
   6   1  17        9.84       21.13      8.35 o
   7   1  17        0.43        4.55      7.49 o
  -7   2  17        9.04       22.64      9.83 o
  -6   2  17        8.58       11.01     16.92 o
  -5   2  17        1.21        9.45     10.00 o
  -4   2  17      113.04      105.41     13.12 o
  -3   2  17      140.43      154.21     27.60 o
  -2   2  17       16.16       29.99     10.12 o
  -1   2  17      416.21      430.31     23.34 o
   0   2  17        1.05        3.36      8.25 o
   1   2  17      166.34      166.40     15.46 o
   2   2  17       15.40       15.01      7.44 o
   3   2  17       12.88       25.32      6.50 o
   4   2  17       11.88       19.61      7.50 o
   5   2  17       36.41       52.68      8.89 o
   6   2  17        2.59       11.12      8.12 o
   7   2  17       42.19       54.38      9.51 o
  -6   3  17      188.93      201.30     16.66 o
  -5   3  17       98.37      130.89     14.05 o
  -4   3  17        1.24       10.30     10.18 o
  -3   3  17       59.67       47.94     11.47 o
  -2   3  17      150.67      158.85     11.82 o
  -1   3  17       16.71       21.49     13.44 o
   0   3  17       46.45       61.09      9.42 o
   1   3  17        3.93       -5.81      8.07 o
   2   3  17       68.69       76.93      8.85 o
   3   3  17       23.75       38.30      7.84 o
   4   3  17       97.65       92.32      9.81 o
   5   3  17        6.95       25.25     13.80 o
   6   3  17        8.72       23.27      8.74 o
  -5   4  17        2.08        2.50     10.13 o
  -4   4  17       59.19       66.60     12.38 o
  -3   4  17       80.22       88.62     13.28 o
  -2   4  17        0.27        4.49      8.07 o
  -1   4  17        0.59        1.98     14.60 o
   0   4  17       55.11       54.36     12.16 o
   1   4  17       81.35      102.19     12.83 o
   2   4  17       32.11       25.59      9.15 o
   3   4  17       13.72       19.98      8.93 o
   4   4  17       26.78       32.77      9.86 o
  -7   0  18        0.36       29.47     18.67 o
  -6   0  18      156.30      157.04     23.07 o
  -5   0  18        0.75        5.07     15.71 o
  -4   0  18      200.24      198.59     23.76 o
  -3   0  18        2.25       13.01     14.66 o
  -2   0  18       91.20       97.66     19.65 o
  -1   0  18        2.58        0.80     11.80 o
   0   0  18      154.92      117.62     19.26 o
   1   0  18       15.12       10.35      9.91 o
   2   0  18      211.18      224.16     25.77 o
   3   0  18       46.85       46.37     13.41 o
   4   0  18      123.16      123.72     14.45 o
   5   0  18        7.15       29.74     11.95 o
   6   0  18       12.73       29.65     11.64 o
  -6   1  18       17.23       27.92     11.33 o
  -5   1  18       81.34       78.66     12.70 o
  -4   1  18      143.56      125.70     14.18 o
  -3   1  18       35.71       50.49     11.39 o
  -2   1  18       50.36       66.15     11.29 o
  -1   1  18       63.67       63.37     11.43 o
   0   1  18        0.12       24.52      8.89 o
   1   1  18      155.08      159.97     10.42 o
   2   1  18        1.42       -4.58      7.20 o
   3   1  18      226.52      203.48     10.43 o
   4   1  18       20.42       15.25      7.49 o
   5   1  18       78.51      107.07     10.07 o
   6   1  18        9.33       11.13      8.19 o
  -6   2  18       47.59       67.54     25.24 o
  -5   2  18       97.68      110.28     13.76 o
  -4   2  18        0.18       -9.64      9.64 o
  -3   2  18       49.64       55.61     12.13 o
  -2   2  18        4.58       -2.70      9.53 o
  -1   2  18       64.41       66.28     12.57 o
   0   2  18       77.58       91.72     10.78 o
   1   2  18        4.11        6.68      9.03 o
   2   2  18       62.83       46.83      8.86 o
   3   2  18        6.70       31.32     11.25 o
   4   2  18       12.37       23.69      8.30 o
   5   2  18       13.65       35.48      8.57 o
  -4   3  18       32.80       39.94     19.90 o
  -3   3  18        2.81        7.88      9.93 o
  -2   3  18       13.27       35.17     11.90 o
  -1   3  18       56.87       61.73     10.06 o
   0   3  18        5.61        2.84      8.53 o
   1   3  18      243.11      271.03     15.14 o
   2   3  18       57.96       86.33      9.70 o
   3   3  18       12.85       18.37      7.70 o
   4   3  18       14.99       18.84      8.34 o
  -1   4  18       22.50       31.48     22.41 o
   0   4  18       97.04      103.25     14.23 o
   1   4  18        0.19       29.71     11.02 o
  -4   1  19        3.05       22.89     16.82 o
  -3   1  19        0.15       -2.34      9.62 o
  -2   1  19       44.03       62.18     11.02 o
  -1   1  19       13.11       29.23     16.43 o
   0   1  19      124.99      146.49     19.76 o
   1   1  19       59.99       80.69     10.65 o
   2   1  19        0.52        0.26      9.47 o
   3   1  19        3.45       26.53      8.13 o
   4   1  19       72.48      107.98     10.20 o
  -3   2  19       14.74       19.78     11.31 o
  -2   2  19       28.27       17.36     10.95 o
  -1   2  19       75.01       80.19     12.96 o
   0   2  19       19.28        7.55      8.67 o
   1   2  19      318.49      329.47     16.48 o
   2   2  19       67.80       85.06      8.70 o
   3   2  19       62.17       63.05      9.07 o
 
